# Supplementary material for: Mechanism of protective effect of xuan-bai-cheng-qi decoction on LPS-induced acute lung injury based on an integrated network pharmacology and RNA-sequencing approach
Source: Respir Res. 2021 Jun 28;22:188. doi: 10.1186/s12931-021-01781-1 (PMC8237774; doi:10.1186/s12931-021-01781-1)
Supplement: Supplementary file 1 — Additional file 1. Table S1. The primer sequences for qRT-PCR analysis. Table S2. The physicochemical and drug-like properties. Table S3. Candidate compounds and potential targets in XCD. Table S4. The ALI related targets. Table S5. Network Pharmacology analysis of XCD. Table S6. Differently expressed genes were identified between the Model and XCD groups in RNA-Seq. Table S7. The Gene and FPKM values of DEGs between Model and XCD group with significantly expression. Table S8. Analysis results of 57 target genes' PPI Network. Table S9. List of the KEGG pathway of kernel genes. Table S10. GSEA details of 57 target genes enrichment in the dataset of human lung microvascular endothelial cells (HMVEC) stimulated with or without LPS for 8 hours. [file 12931_2021_1781_MOESM1_ESM.xlsx]

## Sheet: Table S1
Table S1 The primer sequences for qRT-PCR analysis.
Gene	Species	Primer	Sequence (5' > 3')	Product Size (bp)
PTEN	Rattus norvegicus	Forward Primer	CTGAGAGACATTATGACACCGC	186
		Reverse Primer	TTACACCAGTCCGTCCTTTCC
AKT	Rattus norvegicus	Forward Primer	TGGACTACTTGCACTCCGAGAA	100
		Reverse Primer	CCGAAGTCCGTTATCTTGATGTG
PI3K	Rattus norvegicus	Forward Primer	GGTGAGGAACGAAGAATGGC	176
		Reverse Primer	TCCGAGGCAAGACAGGGATA
MTOR	Rattus norvegicus	Forward Primer	AACCTCTGCCAGTGCTACATT	100
		Reverse Primer	AAGCACAGACCAAGGTACAAA
GAPDH（Standard Sample）	Rattus norvegicus	Forward Primer	TGGCTCAGCGTGTGCCTACC	177
		Reverse Primer	TAGTAGCGACGGGCGGTGTG

## Sheet: Table S2
Table S2 The physicochemical and drug-like properties of candidate compounds of XCD.
No.	Herbal medicine	Chemical	MW (Da)	OB (%)	DL	chemical structure
1	R. officinale Baill	EUPATIN	360.34	50.8	0.41
2	R. officinale Baill	Emodin	340.33	40.81	0.51
3	R. officinale Baill	Physciondiglucoside	608.6	41.65	0.63
4	R. officinale Baill	Procyanidin B-5,3'-O-gallate	730.69	31.99	0.32
5	R. officinale Baill	rhein	284.23	47.07	0.28
6	R. officinale Baill	Sennoside E_qt	524.5	50.69	0.61
7	R. officinale Baill	Torachrysone-8-O-beta-D-(6'-oxayl)-glucoside	480.46	43.02	0.74
8	R. officinale Baill	Toralactone	272.27	46.46	0.24
9	R. officinale Baill	Emodin-1-O-beta-D-glucopyranoside	432.41	44.81	0.8
10	R. officinale Baill	Sennoside D_qt	524.4	61.06	0.61
11	R. officinale Baill	Daucosterol_qt	386.73	35.89	0.7
12	R. officinale Baill	palmidin A	510.52	32.45	0.65
13	R. officinale Baill	beta-sitosterol	414.79	36.91	0.75
14	R. officinale Baill	aloe-emodin	270.25	83.38	0.24
15	R. officinale Baill	gallic acid-3-O-(6'-O-galloyl)-glucoside	484.4	30.25	0.69
16	R. officinale Baill	(-)-catechin	290.29	49.68	0.24
17	Semen Armeniacae Amarum	gondoic acid	310.58	30.7	0.2
18	Semen Armeniacae Amarum	Diisooctyl succinate	342.58	31.62	0.23
19	Semen Armeniacae Amarum	(6Z,10E,14E,18E)-2,6,10,15,19,23-hexamethyltetracosa-2,6,10,14,18,22-hexaene	410.8	33.55	0.42
20	Semen Armeniacae Amarum	sitosterol	414.79	36.91	0.75
21	Semen Armeniacae Amarum	CLR	386.73	37.87	0.68
22	Semen Armeniacae Amarum	11,14-eicosadienoic acid	308.56	39.99	0.2
23	Semen Armeniacae Amarum	Spinasterol	412.77	42.98	0.76
24	Semen Armeniacae Amarum	Stigmasterol	412.77	43.83	0.76
25	Semen Armeniacae Amarum	Glabridin	324.4	53.25	0.47
26	Semen Armeniacae Amarum	estrone	270.4	53.56	0.32
27	Semen Armeniacae Amarum	(+)-catechin	290.29	54.83	0.24
28	Semen Armeniacae Amarum	Mairin	456.78	55.38	0.78
29	Semen Armeniacae Amarum	liquiritin	418.83	65.69	0.74
30	Semen Armeniacae Amarum	Ziziphin_qt	472.28	66.95	0.62
31	Semen Armeniacae Amarum	Licochalcone B	286.3	76.76	0.19
32	Semen Armeniacae Amarum	Phaseol	336.36	78.77	0.58
33	Semen Armeniacae Amarum	Machiline	285.37	79.64	0.24
34	Semen Armeniacae Amarum	l-SPD	327.41	87.35	0.54
35	Semen Armeniacae Amarum	Glycyrol	366.39	90.78	0.67
36	T. kirilowii Maxim	Mandenol	308.56	42	0.19
37	T. kirilowii Maxim	Linolenic acid ethyl ester	306.54	46.1	0.2
38	T. kirilowii Maxim	Hydroxygenkwanin	300.28	36.47	0.27
39	T. kirilowii Maxim	Diosmetin	300.28	31.14	0.27
40	T. kirilowii Maxim	karounidiol 3-o-benzoate	544.89	43.99	0.5
41	T. kirilowii Maxim	vitamin-e	490.69	32.29	0.7
42	T. kirilowii Maxim	10α-cucurbita-5,24-diene-3β-ol	426.8	44.02	0.74
43	T. kirilowii Maxim	Schottenol	414.79	37.42	0.75
44	T. kirilowii Maxim	7-oxo-dihydrokaro-unidiol	456.78	36.85	0.75
45	T. kirilowii Maxim	Spinasterol	412.77	42.98	0.76
46	T. kirilowii Maxim	5-dehydrokarounidiol	438.76	30.23	0.77

## Sheet: Table S3
Table S3 Candidate compounds and potential targets in XCD.
No.	Herbal medicine	Chemical	Gene
1	R. officinale Baill	EUPATIN	AR
2	R. officinale Baill	EUPATIN	CAM
3	R. officinale Baill	EUPATIN	DPP4
4	R. officinale Baill	EUPATIN	ESR2
5	R. officinale Baill	EUPATIN	F10
6	R. officinale Baill	EUPATIN	F2R
7	R. officinale Baill	EUPATIN	F7
8	R. officinale Baill	EUPATIN	HSP90
9	R. officinale Baill	EUPATIN	NCOA2
10	R. officinale Baill	EUPATIN	NOS2
11	R. officinale Baill	EUPATIN	PPARD
12	R. officinale Baill	EUPATIN	PRSS1
13	R. officinale Baill	EUPATIN	PTGS2
14	R. officinale Baill	EUPATIN	SCN5A
15	R. officinale Baill	EUPATIN	TOP2
16	R. officinale Baill	EUPATIN	VEGFA
17	R. officinale Baill	Emodin	ACTIII
18	R. officinale Baill	Emodin	AHR
19	R. officinale Baill	Emodin	ALOX5
20	R. officinale Baill	Emodin	CSNK2A1
21	R. officinale Baill	Emodin	CYP158A2
22	R. officinale Baill	Emodin	CYP1A2
23	R. officinale Baill	Emodin	CYP2C9
24	R. officinale Baill	Emodin	CYP2D6
25	R. officinale Baill	Emodin	CYP2E1
26	R. officinale Baill	Emodin	CYP3A4
27	R. officinale Baill	Emodin	CYP3A43
28	R. officinale Baill	Emodin	CYP3A5
29	R. officinale Baill	Emodin	CYP3A7
30	R. officinale Baill	Emodin	FABZ
31	R. officinale Baill	Emodin	GSTA1
32	R. officinale Baill	Emodin	GSTP1
33	R. officinale Baill	Emodin	NR1H2
34	R. officinale Baill	Emodin	NR1H3
35	R. officinale Baill	Emodin	PTGS1
36	R. officinale Baill	Emodin	PTGS2
37	R. officinale Baill	Emodin	F7
38	R. officinale Baill	Emodin	HSP90A
39	R. officinale Baill	Emodin	PIK3CG
40	R. officinale Baill	Emodin	PRKACAB
42	R. officinale Baill	Emodin	F10
43	R. officinale Baill	Emodin	VEGFR2
44	R. officinale Baill	Emodin	TOP2
45	R. officinale Baill	Physciondiglucoside	TOP2
46	R. officinale Baill	Rhein	ACTIII
47	R. officinale Baill	Rhein	ACTVA_6
48	R. officinale Baill	Rhein	AHR
49	R. officinale Baill	Rhein	ALOX5
50	R. officinale Baill	Rhein	CSNK2A1
51	R. officinale Baill	Rhein	CYP1A2
52	R. officinale Baill	Rhein	CYP2C9
53	R. officinale Baill	Rhein	CYP2D6
54	R. officinale Baill	Rhein	CYP2E1
55	R. officinale Baill	Rhein	CYP3A4
56	R. officinale Baill	Rhein	CYP3A43
57	R. officinale Baill	Rhein	CYP3A5
58	R. officinale Baill	Rhein	CYP3A7
59	R. officinale Baill	Rhein	FABZ
60	R. officinale Baill	Rhein	GSTA1
61	R. officinale Baill	Rhein	GSTP1
62	R. officinale Baill	Rhein	KRT12
63	R. officinale Baill	Rhein	KRT2
64	R. officinale Baill	Rhein	MAPK8
65	R. officinale Baill	Rhein	NR1H2
66	R. officinale Baill	Rhein	NR1H3
67	R. officinale Baill	Rhein	PTGS1
68	R. officinale Baill	Rhein	PTGS2
69	R. officinale Baill	Rhein	SCO5081
70	R. officinale Baill	Sennoside E_qt	AGLA
71	R. officinale Baill	Sennoside E_qt	AHR
72	R. officinale Baill	Sennoside E_qt	AKR1C3
73	R. officinale Baill	Sennoside E_qt	ALDH2
74	R. officinale Baill	Sennoside E_qt	AMY2B
75	R. officinale Baill	Sennoside E_qt	AMYM
76	R. officinale Baill	Sennoside E_qt	AMYP
77	R. officinale Baill	Sennoside E_qt	AR
78	R. officinale Baill	Sennoside E_qt	AURKB
79	R. officinale Baill	Sennoside E_qt	CBHA
80	R. officinale Baill	Sennoside E_qt	CBR1
81	R. officinale Baill	Sennoside E_qt	CEL5A
82	R. officinale Baill	Sennoside E_qt	CELCCG
83	R. officinale Baill	Sennoside E_qt	DHFRL1
84	R. officinale Baill	Sennoside E_qt	DNMT1
85	R. officinale Baill	Sennoside E_qt	ENTB
86	R. officinale Baill	Sennoside E_qt	GANB
87	R. officinale Baill	Sennoside E_qt	GLT6D1
88	R. officinale Baill	Sennoside D_qt	GLTP
89	R. officinale Baill	Sennoside D_qt	LACZ
90	R. officinale Baill	Sennoside D_qt	LGALS3
91	R. officinale Baill	Sennoside D_qt	MALE
92	R. officinale Baill	Sennoside D_qt	MALP
93	R. officinale Baill	Sennoside D_qt	NEDA
94	R. officinale Baill	Sennoside D_qt	SPOII
95	R. officinale Baill	Sennoside D_qt	TETX
96	R. officinale Baill	Sennoside D_qt	TREZ
97	R. officinale Baill	Sennoside D_qt	TVAII
98	R. officinale Baill	Sennoside D_qt	TYR
99	R. officinale Baill	Sennoside D_qt	AGLA
100	R. officinale Baill	Torachrysone-8-O-beta-D-(6'-oxayl)-glucoside	TOP2
101	R. officinale Baill	Toralactone	ESR1
102	R. officinale Baill	Toralactone	ESR2
103	R. officinale Baill	Toralactone	ESRRA
104	R. officinale Baill	Toralactone	ESRRB
105	R. officinale Baill	Toralactone	FABZ
106	R. officinale Baill	Toralactone	GPER1
107	R. officinale Baill	Toralactone	HCK
108	R. officinale Baill	Toralactone	HIBCH
109	R. officinale Baill	Toralactone	HSP90AA1
110	R. officinale Baill	Toralactone	HSPA2
111	R. officinale Baill	Toralactone	JAK1
112	R. officinale Baill	Toralactone	NCOA1
113	R. officinale Baill	Toralactone	NCOA2
114	R. officinale Baill	Toralactone	NQO2
115	R. officinale Baill	Toralactone	NR1I2
116	R. officinale Baill	Toralactone	PIK3CG
117	R. officinale Baill	Daucosterol_qt	PAQR6
118	R. officinale Baill	Daucosterol_qt	NCOA6
119	R. officinale Baill	palmidin A	NCF1
120	R. officinale Baill	palmidin A	ABCG2
121	R. officinale Baill	palmidin A	HAS2
122	R. officinale Baill	palmidin A	NFE2L2
123	R. officinale Baill	palmidin A	NQO1
124	R. officinale Baill	palmidin A	PARP1
125	R. officinale Baill	palmidin A	AHR
126	R. officinale Baill	palmidin A	PSMD3
127	R. officinale Baill	beta-sitosterol	F10
128	R. officinale Baill	beta-sitosterol	PRKACA
129	R. officinale Baill	beta-sitosterol	TOP2A
130	R. officinale Baill	beta-sitosterol	PGR
131	R. officinale Baill	beta-sitosterol	NR3C2
132	R. officinale Baill	beta-sitosterol	NCOA2
133	R. officinale Baill	beta-sitosterol	RXRA
134	R. officinale Baill	beta-sitosterol	NCOA1
135	R. officinale Baill	beta-sitosterol	ADRA2A
136	R. officinale Baill	beta-sitosterol	HSP90
137	R. officinale Baill	beta-sitosterol	PAQR6
138	R. officinale Baill	beta-sitosterol	TGF-β1
139	R. officinale Baill	aloe-emodin	PTGS1
140	R. officinale Baill	aloe-emodin	PTGS2
141	R. officinale Baill	aloe-emodin	PIK3CG
142	R. officinale Baill	aloe-emodin	PRKACA
143	R. officinale Baill	aloe-emodin	NCOA6
144	R. officinale Baill	aloe-emodin	PKIA
145	R. officinale Baill	aloe-emodin	AR
146	R. officinale Baill	gallic acid-3-O-(6'-O-galloyl)-glucoside	CCNB1
147	R. officinale Baill	gallic acid-3-O-(7'-O-galloyl)-glucoside	PLAT
148	R. officinale Baill	gallic acid-3-O-(8'-O-galloyl)-glucoside	THBD
149	R. officinale Baill	gallic acid-3-O-(9'-O-galloyl)-glucoside	SERPINE1
150	R. officinale Baill	gallic acid-3-O-(10'-O-galloyl)-glucoside	AR
151	R. officinale Baill	gallic acid-3-O-(11'-O-galloyl)-glucoside	PPARG
152	R. officinale Baill	gallic acid-3-O-(12'-O-galloyl)-glucoside	DPP4
153	R. officinale Baill	gallic acid-3-O-(13'-O-galloyl)-glucoside	PRSS1
154	R. officinale Baill	gallic acid-3-O-(14'-O-galloyl)-glucoside	F2
155	R. officinale Baill	gallic acid-3-O-(15'-O-galloyl)-glucoside	KCNH2
156	R. officinale Baill	gallic acid-3-O-(16'-O-galloyl)-glucoside	MMP3
157	R. officinale Baill	gallic acid-3-O-(17'-O-galloyl)-glucoside	F7
158	R. officinale Baill	gallic acid-3-O-(18'-O-galloyl)-glucoside	NOS3
159	R. officinale Baill	gallic acid-3-O-(19'-O-galloyl)-glucoside	ACHE
160	R. officinale Baill	gallic acid-3-O-(20'-O-galloyl)-glucoside	RELA
161	R. officinale Baill	gallic acid-3-O-(21'-O-galloyl)-glucoside	EPS15L1
162	R. officinale Baill	gallic acid-3-O-(22'-O-galloyl)-glucoside	AKT1
163	R. officinale Baill	gallic acid-3-O-(23'-O-galloyl)-glucoside	VEGFA
164	R. officinale Baill	(-)-catechin	TNF
165	R. officinale Baill	(-)-catechin	NFKBIA
166	R. officinale Baill	(-)-catechin	POR
167	R. officinale Baill	(-)-catechin	ODC1
168	R. officinale Baill	(-)-catechin	XDH
169	R. officinale Baill	(-)-catechin	CASP8
170	R. officinale Baill	(-)-catechin	TOP1
171	Semen Armeniacae Amarum	gondoic acid	PTGS1
172	Semen Armeniacae Amarum	gondoic acid	NCOA6
173	Semen Armeniacae Amarum	Amygdalin	PTGS1
174	Semen Armeniacae Amarum	Amygdalin	PTGS2
175	Semen Armeniacae Amarum	Amygdalin	HSP90A
176	Semen Armeniacae Amarum	Amygdalin	PIK3CG
177	Semen Armeniacae Amarum	Amygdalin	PRKACA
178	Semen Armeniacae Amarum	Amygdalin	NCOA2
179	Semen Armeniacae Amarum	Amygdalin	CAMTA
180	Semen Armeniacae Amarum	Amygdalin	ABO
181	Semen Armeniacae Amarum	Amygdalin	AGLA
182	Semen Armeniacae Amarum	Amygdalin	AMY2B
183	Semen Armeniacae Amarum	Amygdalin	AMYM
184	Semen Armeniacae Amarum	Amygdalin	AMYP
185	Semen Armeniacae Amarum	Amygdalin	BLA
186	Semen Armeniacae Amarum	Amygdalin	CBHA
187	Semen Armeniacae Amarum	Amygdalin	CEL5A
188	Semen Armeniacae Amarum	Amygdalin	CELCCG
189	Semen Armeniacae Amarum	Amygdalin	CYP2B6
190	Semen Armeniacae Amarum	Amygdalin	ENTB
191	Semen Armeniacae Amarum	Amygdalin	GANB
192	Semen Armeniacae Amarum	Amygdalin	GLT6D1
193	Semen Armeniacae Amarum	Amygdalin	GLTP
194	Semen Armeniacae Amarum	Amygdalin	LACZ
195	Semen Armeniacae Amarum	Amygdalin	LGALS3
196	Semen Armeniacae Amarum	Amygdalin	LGTC
197	Semen Armeniacae Amarum	Amygdalin	MALE
198	Semen Armeniacae Amarum	Amygdalin	MALP
199	Semen Armeniacae Amarum	Amygdalin	NEDA
200	Semen Armeniacae Amarum	Amygdalin	SPOII
201	Semen Armeniacae Amarum	Amygdalin	TETX
202	Semen Armeniacae Amarum	Amygdalin	TREZ
203	Semen Armeniacae Amarum	Amygdalin	TVAII
204	Semen Armeniacae Amarum	Amygdalin	TYR
205	Semen Armeniacae Amarum	(6Z,10E,14E,18E)-2,6,10,15,19,23-hexamethyltetracosa-2,6,10,14,18,22-hexaene	KDR
206	Semen Armeniacae Amarum	(6Z,10E,14E,18E)-2,6,10,15,19,23-hexamethyltetracosa-2,6,10,14,18,23-hexaene	NOS2
207	Semen Armeniacae Amarum	(6Z,10E,14E,18E)-2,6,10,15,19,23-hexamethyltetracosa-2,6,10,14,18,24-hexaene	CDKN1A
208	Semen Armeniacae Amarum	(6Z,10E,14E,18E)-2,6,10,15,19,23-hexamethyltetracosa-2,6,10,14,18,25-hexaene	ESR1
209	Semen Armeniacae Amarum	(6Z,10E,14E,18E)-2,6,10,15,19,23-hexamethyltetracosa-2,6,10,14,18,26-hexaene	EGFR
210	Semen Armeniacae Amarum	(6Z,10E,14E,18E)-2,6,10,15,19,23-hexamethyltetracosa-2,6,10,14,18,27-hexaene	FLT1
211	Semen Armeniacae Amarum	(6Z,10E,14E,18E)-2,6,10,15,19,23-hexamethyltetracosa-2,6,10,14,18,28-hexaene	FLT3
212	Semen Armeniacae Amarum	(6Z,10E,14E,18E)-2,6,10,15,19,23-hexamethyltetracosa-2,6,10,14,18,29-hexaene	MTOR
213	Semen Armeniacae Amarum	(6Z,10E,14E,18E)-2,6,10,15,19,23-hexamethyltetracosa-2,6,10,14,18,30-hexaene	PIK3CA
214	Semen Armeniacae Amarum	sitosterol	PGR
215	Semen Armeniacae Amarum	sitosterol	NCOA2
216	Semen Armeniacae Amarum	sitosterol	NR3C2
217	Semen Armeniacae Amarum	CLR	PGR
218	Semen Armeniacae Amarum	CLR	NR3C2
219	Semen Armeniacae Amarum	CLR	NCOA2
220	Semen Armeniacae Amarum	11,14-eicosadienoic acid	NCOA2
221	Semen Armeniacae Amarum	Spinasterol	PGR
222	Semen Armeniacae Amarum	Spinasterol	NR3C2
223	Semen Armeniacae Amarum	Spinasterol	NCOA2
224	Semen Armeniacae Amarum	Stigmasterol	PGR
225	Semen Armeniacae Amarum	Stigmasterol	NR3C2
226	Semen Armeniacae Amarum	Stigmasterol	NCOA2
227	Semen Armeniacae Amarum	Stigmasterol	ADH1C
228	Semen Armeniacae Amarum	Stigmasterol	IGHG1
229	Semen Armeniacae Amarum	Stigmasterol	RXRA
230	Semen Armeniacae Amarum	Stigmasterol	NCOA1
231	Semen Armeniacae Amarum	Stigmasterol	PTGS1
232	Semen Armeniacae Amarum	Stigmasterol	PTGS2
233	Semen Armeniacae Amarum	Stigmasterol	ADRA2A
234	Semen Armeniacae Amarum	Stigmasterol	SLC6A2
235	Semen Armeniacae Amarum	Stigmasterol	SLC6A3
236	Semen Armeniacae Amarum	Stigmasterol	ADRB2
237	Semen Armeniacae Amarum	Stigmasterol	AKR
238	Semen Armeniacae Amarum	Stigmasterol	PLAU
239	Semen Armeniacae Amarum	Stigmasterol	LTA4H
240	Semen Armeniacae Amarum	Stigmasterol	MAOB
241	Semen Armeniacae Amarum	Stigmasterol	MAOA
242	Semen Armeniacae Amarum	Stigmasterol	PKA
243	Semen Armeniacae Amarum	Stigmasterol	CTRB1
244	Semen Armeniacae Amarum	Stigmasterol	CHRM3
245	Semen Armeniacae Amarum	Stigmasterol	CHRM1
246	Semen Armeniacae Amarum	Stigmasterol	ADRB1
247	Semen Armeniacae Amarum	Stigmasterol	SCN5A
248	Semen Armeniacae Amarum	Stigmasterol	HTR2A
249	Semen Armeniacae Amarum	Stigmasterol	ADRA2A
250	Semen Armeniacae Amarum	Stigmasterol	GABRA3
251	Semen Armeniacae Amarum	Stigmasterol	CHRM2
252	Semen Armeniacae Amarum	Stigmasterol	ADRA2B
253	Semen Armeniacae Amarum	Stigmasterol	GABRA1
254	Semen Armeniacae Amarum	Stigmasterol	CHRNA7
255	Semen Armeniacae Amarum	Glabridin	NOS2
256	Semen Armeniacae Amarum	Glabridin	CHRM1
257	Semen Armeniacae Amarum	Glabridin	ESRR
258	Semen Armeniacae Amarum	Glabridin	AR
259	Semen Armeniacae Amarum	Glabridin	SCN5A
260	Semen Armeniacae Amarum	Glabridin	PPARG
261	Semen Armeniacae Amarum	Glabridin	PTGS2
262	Semen Armeniacae Amarum	Glabridin	RXRA
263	Semen Armeniacae Amarum	Glabridin	ABCHE
264	Semen Armeniacae Amarum	Glabridin	ADRA2B
265	Semen Armeniacae Amarum	Glabridin	ADRB2
266	Semen Armeniacae Amarum	Glabridin	ESR2
267	Semen Armeniacae Amarum	Glabridin	MAPK14
268	Semen Armeniacae Amarum	Glabridin	GSK3B
269	Semen Armeniacae Amarum	Glabridin	CDK1
270	Semen Armeniacae Amarum	Glabridin	CHEK1
271	Semen Armeniacae Amarum	Glabridin	PKA
272	Semen Armeniacae Amarum	Glabridin	RXRB
273	Semen Armeniacae Amarum	Glabridin	IGHG1
274	Semen Armeniacae Amarum	Glabridin	PRSS1
275	Semen Armeniacae Amarum	Glabridin	PIM1
276	Semen Armeniacae Amarum	Glabridin	CCNA2
277	Semen Armeniacae Amarum	Glabridin	NCOA2
278	Semen Armeniacae Amarum	Glabridin	NCOA1
279	Semen Armeniacae Amarum	Glabridin	CAM
280	Semen Armeniacae Amarum	estrone	DRD1
281	Semen Armeniacae Amarum	estrone	CHRM3
282	Semen Armeniacae Amarum	estrone	F2R
283	Semen Armeniacae Amarum	estrone	CHRM1
284	Semen Armeniacae Amarum	estrone	CHRM5
285	Semen Armeniacae Amarum	estrone	PTGS2
286	Semen Armeniacae Amarum	estrone	CA2
287	Semen Armeniacae Amarum	estrone	CHRM4
288	Semen Armeniacae Amarum	estrone	RXRA
289	Semen Armeniacae Amarum	estrone	OPRD1
290	Semen Armeniacae Amarum	estrone	ABCHE
291	Semen Armeniacae Amarum	estrone	PDE3A
292	Semen Armeniacae Amarum	estrone	HTR2A
293	Semen Armeniacae Amarum	estrone	SLC6A2
294	Semen Armeniacae Amarum	estrone	ADRA2A
295	Semen Armeniacae Amarum	estrone	HTR2C
296	Semen Armeniacae Amarum	estrone	PGR
297	Semen Armeniacae Amarum	estrone	CHRM2
298	Semen Armeniacae Amarum	estrone	OPRK1
299	Semen Armeniacae Amarum	estrone	SLC6A3
300	Semen Armeniacae Amarum	estrone	ADRB2
301	Semen Armeniacae Amarum	estrone	ADRA1D
302	Semen Armeniacae Amarum	estrone	SLC6A4
303	Semen Armeniacae Amarum	estrone	DRD2
304	Semen Armeniacae Amarum	estrone	OPRM1
305	Semen Armeniacae Amarum	(+)-Catechin-pentaacetate	F2R
306	Semen Armeniacae Amarum	(+)-Catechin-pentaacetate	F10
307	Semen Armeniacae Amarum	(+)-Catechin-pentaacetate	PTGS2
308	Semen Armeniacae Amarum	Mairin	PGR
309	Semen Armeniacae Amarum	liquiritin	F10
310	Semen Armeniacae Amarum	liquiritin	F7
311	Semen Armeniacae Amarum	liquiritin	CAM
312	Semen Armeniacae Amarum	liquiritin	PTGS2
313	Semen Armeniacae Amarum	liquiritin	VEGF
314	Semen Armeniacae Amarum	liquiritin	SOD1
315	Semen Armeniacae Amarum	Ziziphin_qt	IGHG1
316	Semen Armeniacae Amarum	Ziziphin_qt	ADH1B
317	Semen Armeniacae Amarum	Ziziphin_qt	PTGS1
318	Semen Armeniacae Amarum	Ziziphin_qt	PTGS2
319	Semen Armeniacae Amarum	Ziziphin_qt	GRIA2
320	Semen Armeniacae Amarum	Licochalcone B	NOS2
321	Semen Armeniacae Amarum	Licochalcone B	PTGS1
322	Semen Armeniacae Amarum	Licochalcone B	ESRR
323	Semen Armeniacae Amarum	Licochalcone B	AR
324	Semen Armeniacae Amarum	Licochalcone B	PPARG
325	Semen Armeniacae Amarum	Licochalcone B	PTGS2
326	Semen Armeniacae Amarum	Licochalcone B	CA2
327	Semen Armeniacae Amarum	Licochalcone B	PDE3A
328	Semen Armeniacae Amarum	Licochalcone B	ADRB2
329	Semen Armeniacae Amarum	Licochalcone B	ESR2
330	Semen Armeniacae Amarum	Licochalcone B	MAPK14
331	Semen Armeniacae Amarum	Licochalcone B	GSK3B
332	Semen Armeniacae Amarum	Licochalcone B	HSP90
333	Semen Armeniacae Amarum	Licochalcone B	CDK1
334	Semen Armeniacae Amarum	Licochalcone B	CHEK1
335	Semen Armeniacae Amarum	Licochalcone B	PKA
336	Semen Armeniacae Amarum	Licochalcone B	PIM1
337	Semen Armeniacae Amarum	Licochalcone B	CCNA2
338	Semen Armeniacae Amarum	Licochalcone B	CAM
339	Semen Armeniacae Amarum	Phaseol	F2R
340	Semen Armeniacae Amarum	Phaseol	ESRR
341	Semen Armeniacae Amarum	Phaseol	AR
342	Semen Armeniacae Amarum	Phaseol	PPARG
343	Semen Armeniacae Amarum	Phaseol	PTGS2
344	Semen Armeniacae Amarum	Phaseol	VEGF
345	Semen Armeniacae Amarum	Phaseol	MAPK14
346	Semen Armeniacae Amarum	Phaseol	GSK3B
347	Semen Armeniacae Amarum	Phaseol	HSP90
348	Semen Armeniacae Amarum	Phaseol	CDK1
349	Semen Armeniacae Amarum	Phaseol	CHEK1
350	Semen Armeniacae Amarum	Phaseol	PKA
351	Semen Armeniacae Amarum	Phaseol	PIM1
352	Semen Armeniacae Amarum	Phaseol	CCNA2
353	Semen Armeniacae Amarum	Machiline	PTGS1
354	Semen Armeniacae Amarum	Machiline	CHRM3
355	Semen Armeniacae Amarum	Machiline	CHRM1
356	Semen Armeniacae Amarum	Machiline	ADRB1
357	Semen Armeniacae Amarum	Machiline	SCN5A
358	Semen Armeniacae Amarum	Machiline	PTGS2
359	Semen Armeniacae Amarum	Machiline	ADRA2A
360	Semen Armeniacae Amarum	Machiline	ADRA2C
361	Semen Armeniacae Amarum	Machiline	CHRM4
362	Semen Armeniacae Amarum	Machiline	RXRA
363	Semen Armeniacae Amarum	Machiline	PDE3A
364	Semen Armeniacae Amarum	Machiline	ADRA2A
365	Semen Armeniacae Amarum	Machiline	ADRA2B
366	Semen Armeniacae Amarum	Machiline	ADRA2B
367	Semen Armeniacae Amarum	Machiline	SLC6A3
368	Semen Armeniacae Amarum	Machiline	ADRB2
369	Semen Armeniacae Amarum	Machiline	ADRA1D
370	Semen Armeniacae Amarum	Machiline	SLC6A4
371	Semen Armeniacae Amarum	Machiline	HSP90
372	Semen Armeniacae Amarum	Machiline	NCOA2
373	Semen Armeniacae Amarum	Machiline	CAM
374	Semen Armeniacae Amarum	l-SPD	PTGS1
375	Semen Armeniacae Amarum	l-SPD	DRD1
376	Semen Armeniacae Amarum	l-SPD	CHRM3
377	Semen Armeniacae Amarum	l-SPD	KCNH2
378	Semen Armeniacae Amarum	l-SPD	CHRM1
379	Semen Armeniacae Amarum	l-SPD	DRD5
380	Semen Armeniacae Amarum	l-SPD	SCN5A
381	Semen Armeniacae Amarum	l-SPD	F10
382	Semen Armeniacae Amarum	l-SPD	CHRM5
383	Semen Armeniacae Amarum	l-SPD	PTGS2
384	Semen Armeniacae Amarum	l-SPD	CA2
385	Semen Armeniacae Amarum	l-SPD	ADRA2C
386	Semen Armeniacae Amarum	l-SPD	CHRM4
387	Semen Armeniacae Amarum	l-SPD	RXRA
388	Semen Armeniacae Amarum	l-SPD	OPRD1
389	Semen Armeniacae Amarum	l-SPD	HTR2A
390	Semen Armeniacae Amarum	l-SPD	ADRA2A
391	Semen Armeniacae Amarum	l-SPD	HTR2C
392	Semen Armeniacae Amarum	l-SPD	CHRM2
393	Semen Armeniacae Amarum	l-SPD	ADRA2B
394	Semen Armeniacae Amarum	l-SPD	ADRA2B
395	Semen Armeniacae Amarum	l-SPD	DRD3
396	Semen Armeniacae Amarum	l-SPD	SLC6A3
397	Semen Armeniacae Amarum	l-SPD	ADRB2
398	Semen Armeniacae Amarum	l-SPD	ADRA1D
399	Semen Armeniacae Amarum	l-SPD	SLC6A4
400	Semen Armeniacae Amarum	l-SPD	OPRM1
401	Semen Armeniacae Amarum	l-SPD	HSP90
402	Semen Armeniacae Amarum	l-SPD	PKA
403	Semen Armeniacae Amarum	l-SPD	CAM
404	Semen Armeniacae Amarum	Glycyrol	NOS2
405	Semen Armeniacae Amarum	Glycyrol	ESRR
406	Semen Armeniacae Amarum	Glycyrol	PPARG
407	Semen Armeniacae Amarum	Glycyrol	PTGS2
408	Semen Armeniacae Amarum	Glycyrol	VEGF
409	Semen Armeniacae Amarum	Glycyrol	MAPK14
410	Semen Armeniacae Amarum	Glycyrol	GSK3B
411	Semen Armeniacae Amarum	Glycyrol	CHEK1
412	Semen Armeniacae Amarum	Glycyrol	PIM1
413	Semen Armeniacae Amarum	Glycyrol	CCNA2
414	Semen Armeniacae Amarum	Glycyrol	F2R
415	Semen Armeniacae Amarum	Mandenol	PTGS1
416	Semen Armeniacae Amarum	Mandenol	PTGS2
417	Semen Armeniacae Amarum	Mandenol	NCOA2
418	Semen Armeniacae Amarum	Linolenic acid ethyl ester	PTGS1
419	Semen Armeniacae Amarum	Linolenic acid ethyl ester	PTGS2
420	Semen Armeniacae Amarum	Hydroxygenkwanin	NOS2
421	Semen Armeniacae Amarum	Hydroxygenkwanin	PTGS1
422	Semen Armeniacae Amarum	Hydroxygenkwanin	PTGS2
423	Semen Armeniacae Amarum	Hydroxygenkwanin	DPP4
424	Semen Armeniacae Amarum	Hydroxygenkwanin	HSP90
425	Semen Armeniacae Amarum	Hydroxygenkwanin	PKA
426	Semen Armeniacae Amarum	Hydroxygenkwanin	PRSS1
427	Semen Armeniacae Amarum	Hydroxygenkwanin	NCOA2
428	Semen Armeniacae Amarum	Hydroxygenkwanin	CAM
429	Semen Armeniacae Amarum	Hydroxygenkwanin	PIK3CG
430	Semen Armeniacae Amarum	Diosmetin	NOS2
431	Semen Armeniacae Amarum	Diosmetin	PTGS1
432	Semen Armeniacae Amarum	Diosmetin	PTGS2
433	Semen Armeniacae Amarum	Diosmetin	DPP4
434	Semen Armeniacae Amarum	Diosmetin	HSP90
435	Semen Armeniacae Amarum	Diosmetin	PKA
436	Semen Armeniacae Amarum	Diosmetin	PRSS1
437	Semen Armeniacae Amarum	Diosmetin	NCOA2
438	Semen Armeniacae Amarum	Diosmetin	NCOA1
439	Semen Armeniacae Amarum	Diosmetin	CAM
440	Semen Armeniacae Amarum	Quercetin	TGFB1
441	Semen Armeniacae Amarum	Quercetin	SULT1E1
442	Semen Armeniacae Amarum	Quercetin	MGAM
443	Semen Armeniacae Amarum	Quercetin	IL2
444	Semen Armeniacae Amarum	Quercetin	NR1I2
445	Semen Armeniacae Amarum	Quercetin	CYP1B1
446	Semen Armeniacae Amarum	Quercetin	CCNB1
447	Semen Armeniacae Amarum	Quercetin	PLAT
448	Semen Armeniacae Amarum	Quercetin	THBD
449	Semen Armeniacae Amarum	Quercetin	SERPINE1
450	Semen Armeniacae Amarum	Quercetin	PTGS1
451	Semen Armeniacae Amarum	Quercetin	AR
452	Semen Armeniacae Amarum	Quercetin	PPARG
453	Semen Armeniacae Amarum	Quercetin	PTGS2
454	Semen Armeniacae Amarum	Quercetin	HSP 90
455	Semen Armeniacae Amarum	Quercetin	PIK3CG
456	Semen Armeniacae Amarum	Quercetin	NCOA2
457	Semen Armeniacae Amarum	Quercetin	DPP4
458	Semen Armeniacae Amarum	Quercetin	AKR1B1
459	Semen Armeniacae Amarum	Quercetin	PRSS1
460	Semen Armeniacae Amarum	Quercetin	TOP2A
461	Semen Armeniacae Amarum	Quercetin	F2
462	Semen Armeniacae Amarum	Quercetin	KCNH2
463	Semen Armeniacae Amarum	Quercetin	SCN5A
464	Semen Armeniacae Amarum	Quercetin	F10
465	Semen Armeniacae Amarum	Quercetin	ADRB2
466	Semen Armeniacae Amarum	Quercetin	MMP3
467	Semen Armeniacae Amarum	Quercetin	PRKACA
468	Semen Armeniacae Amarum	Quercetin	F7
469	Semen Armeniacae Amarum	Quercetin	NOS3
470	Semen Armeniacae Amarum	Quercetin	RXRA
471	Semen Armeniacae Amarum	Quercetin	ACHE
472	Semen Armeniacae Amarum	Quercetin	GABRA1
473	Semen Armeniacae Amarum	Quercetin	MAOB
474	Semen Armeniacae Amarum	Quercetin	RELA
475	Semen Armeniacae Amarum	Quercetin	EPS15L1
476	Semen Armeniacae Amarum	Quercetin	AKT1
477	Semen Armeniacae Amarum	Quercetin	VEGFA
478	Semen Armeniacae Amarum	Quercetin	CCND1
479	Semen Armeniacae Amarum	Quercetin	BCL2
480	Semen Armeniacae Amarum	Quercetin	BCL2L1
481	Semen Armeniacae Amarum	Quercetin	FOS
482	Semen Armeniacae Amarum	Quercetin	CDKN1B
483	Semen Armeniacae Amarum	Quercetin	EIF6
484	Semen Armeniacae Amarum	Quercetin	AKR1B1
485	Semen Armeniacae Amarum	Quercetin	CASP9
486	Semen Armeniacae Amarum	Quercetin	PLAU
487	Semen Armeniacae Amarum	Quercetin	MMP2
488	Semen Armeniacae Amarum	Quercetin	MMP9
489	Semen Armeniacae Amarum	Quercetin	MAPK1
490	Semen Armeniacae Amarum	Quercetin	IL10
491	Semen Armeniacae Amarum	Quercetin	EGF
492	Semen Armeniacae Amarum	Quercetin	RBL2
493	Semen Armeniacae Amarum	Quercetin	TNF
494	Semen Armeniacae Amarum	Quercetin	JUN
495	Semen Armeniacae Amarum	Quercetin	IL6
496	Semen Armeniacae Amarum	Quercetin	CDKN2A
497	Semen Armeniacae Amarum	Quercetin	AHSA1
498	Semen Armeniacae Amarum	Quercetin	CASP3
499	Semen Armeniacae Amarum	Quercetin	TP53
500	Semen Armeniacae Amarum	Quercetin	ELK1
501	Semen Armeniacae Amarum	Quercetin	NFKBIA
502	Semen Armeniacae Amarum	Quercetin	POR
503	Semen Armeniacae Amarum	Quercetin	ODC1
504	Semen Armeniacae Amarum	Quercetin	XDH
505	Semen Armeniacae Amarum	Quercetin	CASP8
506	Semen Armeniacae Amarum	Quercetin	TOP1
507	Semen Armeniacae Amarum	Quercetin	RAF1
508	Semen Armeniacae Amarum	Quercetin	SOD1
509	Semen Armeniacae Amarum	Quercetin	PRKCA
510	Semen Armeniacae Amarum	Quercetin	MMP1
511	Semen Armeniacae Amarum	Quercetin	HIF1A
512	Semen Armeniacae Amarum	Quercetin	STAT1
513	Semen Armeniacae Amarum	Quercetin	CBFA2T1
514	Semen Armeniacae Amarum	Quercetin	HERC5
515	Semen Armeniacae Amarum	Quercetin	CDC5
516	Semen Armeniacae Amarum	Quercetin	HSPA5
517	Semen Armeniacae Amarum	Quercetin	ERBB2
518	Semen Armeniacae Amarum	Quercetin	PPARG
519	Semen Armeniacae Amarum	Quercetin	ACACA
520	Semen Armeniacae Amarum	Quercetin	HMOX1
521	Semen Armeniacae Amarum	Quercetin	CYP3A4
522	Semen Armeniacae Amarum	Quercetin	CYP1A2
523	Semen Armeniacae Amarum	Quercetin	CAV1
524	Semen Armeniacae Amarum	Quercetin	MYC
525	Semen Armeniacae Amarum	Quercetin	F3
526	Semen Armeniacae Amarum	Quercetin	GJA1
527	Semen Armeniacae Amarum	Quercetin	CYP1A1
528	Semen Armeniacae Amarum	Quercetin	ICAM1
529	Semen Armeniacae Amarum	Quercetin	IL1B
530	Semen Armeniacae Amarum	Quercetin	CCL2
531	Semen Armeniacae Amarum	Quercetin	SELE
532	Semen Armeniacae Amarum	Quercetin	VCAM1
533	Semen Armeniacae Amarum	Quercetin	PTGER3
534	Semen Armeniacae Amarum	Quercetin	IL8
535	Semen Armeniacae Amarum	Quercetin	PRKCB
536	Semen Armeniacae Amarum	Quercetin	BIRC5
537	Semen Armeniacae Amarum	Quercetin	DUOX2
538	Semen Armeniacae Amarum	Quercetin	NOS3
539	Semen Armeniacae Amarum	Quercetin	HSPB1
540	Semen Armeniacae Amarum	Quercetin	COL1A1
541	Semen Armeniacae Amarum	Quercetin	IFNG
542	Semen Armeniacae Amarum	Quercetin	ALOX5
543	Semen Armeniacae Amarum	Quercetin	PTEN
544	Semen Armeniacae Amarum	Quercetin	IL1A
545	Semen Armeniacae Amarum	Quercetin	MPO
546	Semen Armeniacae Amarum	Quercetin	TOP2A
547	Semen Armeniacae Amarum	Quercetin	NCF1
548	Semen Armeniacae Amarum	Quercetin	ABCG2
549	Semen Armeniacae Amarum	Quercetin	HAS2
550	Semen Armeniacae Amarum	Quercetin	GSTP
551	Semen Armeniacae Amarum	Quercetin	NFE2L2
552	Semen Armeniacae Amarum	Quercetin	NQO1
553	Semen Armeniacae Amarum	Quercetin	PARP1
554	Semen Armeniacae Amarum	Quercetin	AHR
555	Semen Armeniacae Amarum	Quercetin	PSMD3
556	Semen Armeniacae Amarum	Quercetin	SLC2A4
557	Semen Armeniacae Amarum	Quercetin	COL3A1
558	Semen Armeniacae Amarum	Quercetin	GYRB
559	Semen Armeniacae Amarum	Quercetin	CXCL11
560	Semen Armeniacae Amarum	Quercetin	CXCL2
561	Semen Armeniacae Amarum	Quercetin	DCAF5
562	Semen Armeniacae Amarum	Quercetin	NR1I3
563	Semen Armeniacae Amarum	Quercetin	CHEK2
564	Semen Armeniacae Amarum	Quercetin	INSR
565	Semen Armeniacae Amarum	Quercetin	CLDN4
566	Semen Armeniacae Amarum	Quercetin	PPARA
567	Semen Armeniacae Amarum	Quercetin	PPARA
568	Semen Armeniacae Amarum	Quercetin	HSF1
569	Semen Armeniacae Amarum	Quercetin	CRP
570	Semen Armeniacae Amarum	Quercetin	CXCL10
571	Semen Armeniacae Amarum	Quercetin	CHUK
572	Semen Armeniacae Amarum	Quercetin	SPP1
573	Semen Armeniacae Amarum	Quercetin	RUNX2
574	Semen Armeniacae Amarum	Quercetin	RASSF1
575	Semen Armeniacae Amarum	Quercetin	E2F1
576	Semen Armeniacae Amarum	Quercetin	E2F2
577	Semen Armeniacae Amarum	Quercetin	ACPP
578	Semen Armeniacae Amarum	Quercetin	CTSD
579	Semen Armeniacae Amarum	Quercetin	IGFBP3
580	Semen Armeniacae Amarum	Quercetin	IGF2
581	Semen Armeniacae Amarum	Quercetin	CD40LG
582	Semen Armeniacae Amarum	Quercetin	IRF1
583	Semen Armeniacae Amarum	Quercetin	ERBB3
584	Semen Armeniacae Amarum	Quercetin	PON1
585	Semen Armeniacae Amarum	Quercetin	DIO1
586	Semen Armeniacae Amarum	Quercetin	PCOLCE
587	Semen Armeniacae Amarum	Quercetin	NPEPPS
588	Semen Armeniacae Amarum	Quercetin	HK2
589	Semen Armeniacae Amarum	Quercetin	NKX3-1
590	Semen Armeniacae Amarum	Quercetin	RAP1GAP
591	Semen Armeniacae Amarum	Quercetin	GSTM1
592	Semen Armeniacae Amarum	Quercetin	GSTM2
593	Semen Armeniacae Amarum	vitamin-e	F10
594	Semen Armeniacae Amarum	10α-cucurbita-5,24-diene-3β-ol	PGR
595	Semen Armeniacae Amarum	10α-cucurbita-5,24-diene-3β-ol	NR3C2
596	Semen Armeniacae Amarum	Schottenol	PGR
597	Semen Armeniacae Amarum	Schottenol	NCOA2
598	Semen Armeniacae Amarum	7-oxo-dihydrokaro-unidiol	NR3C2
599	Semen Armeniacae Amarum	Spinasterol	PGR
600	Semen Armeniacae Amarum	Spinasterol	NR3C2
601	Semen Armeniacae Amarum	Spinasterol	NCOA2
602	Semen Armeniacae Amarum	5-dehydrokarounidiol	NR3C1

## Sheet: Table S4
Table S4 The ALI related targets.
No.1	Symbol	Description	Category	GIFtS	GC id	Score ▼
1	IL6	Interleukin 6	Protein Coding	50	GC07P022765	114.13
2	TP53	Tumor Protein P53	Protein Coding	54	GC17M007661	113.38
3	TNF	Tumor Necrosis Factor	Protein Coding	51	GC06P047305	106.37
4	IL10	Interleukin 10	Protein Coding	47	GC01M206767	89.52
5	EGFR	Epidermal Growth Factor Receptor	Protein Coding	54	GC07P055019	80.65
6	MPO	Myeloperoxidase	Protein Coding	50	GC17M058269	72.85
7	KRAS	KRAS Proto-Oncogene, GTPase	Protein Coding	51	GC12M025204	72.67
8	IFNG	Interferon Gamma	Protein Coding	48	GC12M068064	70.39
9	TGFB1	Transforming Growth Factor Beta 1	Protein Coding	52	GC19M041301	69.4
10	VEGFA	Vascular Endothelial Growth Factor A	Protein Coding	48	GC06P043770	69.24
11	ELANE	Elastase, Neutrophil Expressed	Protein Coding	46	GC19P000854	68.67
12	STAT3	Signal Transducer And Activator Of Transcription 3	Protein Coding	52	GC17M042313	66.09
13	TLR4	Toll Like Receptor 4	Protein Coding	51	GC09P117704	65.79
14	TERT	Telomerase Reverse Transcriptase	Protein Coding	51	GC05M001253	65.08
15	F2	Coagulation Factor II, Thrombin	Protein Coding	48	GC11P046720	62.23
16	KIT	KIT Proto-Oncogene, Receptor Tyrosine Kinase	Protein Coding	53	GC04P054657	60.5
17	ACE	Angiotensin I Converting Enzyme	Protein Coding	49	GC17P063477	59.25
18	PTEN	Phosphatase And Tensin Homolog	Protein Coding	52	GC10P087863	59.08
19	CCR6	C-C Motif Chemokine Receptor 6	Protein Coding	44	GC06P167111	59.06
20	AKT1	AKT Serine/Threonine Kinase 1	Protein Coding	54	GC14M104769	58.53
21	SFTPB	Surfactant Protein B	Protein Coding	43	GC02M085657	58.25
22	MYC	MYC Proto-Oncogene, BHLH Transcription Factor	Protein Coding	51	GC08P127735	58.1
23	NOTCH1	Notch Receptor 1	Protein Coding	51	GC09M136602	57.76
24	CXCL8	C-X-C Motif Chemokine Ligand 8	Protein Coding	41	GC04P073740	56.86
25	CDKN2A	Cyclin Dependent Kinase Inhibitor 2A	Protein Coding	51	GC09M021967	56.59
26	FAS	Fas Cell Surface Death Receptor	Protein Coding	50	GC10P088969	56.16
27	SFTPC	Surfactant Protein C	Protein Coding	43	GC08P022156	54.53
28	HRAS	HRas Proto-Oncogene, GTPase	Protein Coding	52	GC11M000635	54.2
29	STAT1	Signal Transducer And Activator Of Transcription 1	Protein Coding	53	GC02M190908	54.17
30	SERPINE1	Serpin Family E Member 1	Protein Coding	50	GC07P101127	53.88
31	CRP	C-Reactive Protein	Protein Coding	46	GC01M159716	53.7
32	TLR2	Toll Like Receptor 2	Protein Coding	51	GC04P153684	53.57
33	CCND1	Cyclin D1	Protein Coding	52	GC11P069641	53.08
34	THBD	Thrombomodulin	Protein Coding	44	GC20M023026	53.05
35	U2AF1	U2 Small Nuclear RNA Auxiliary Factor 1	Protein Coding	41	GC21M043092	52.82
36	CFTR	CF Transmembrane Conductance Regulator	Protein Coding	51	GC07P117287	52.48
37	IL1RN	Interleukin 1 Receptor Antagonist	Protein Coding	48	GC02P115307	52.35
38	CTNNB1	Catenin Beta 1	Protein Coding	53	GC03P041236	52.33
39	ICAM1	Intercellular Adhesion Molecule 1	Protein Coding	50	GC19P010270	52.3
40	NRAS	NRAS Proto-Oncogene, GTPase	Protein Coding	50	GC01M114704	52.2
41	IL1B	Interleukin 1 Beta	Protein Coding	48	GC02M112829	52.09
42	MIR21	MicroRNA 21	RNA Gene	24	GC17P059841	51.56
43	CASP8	Caspase 8	Protein Coding	52	GC02P201233	51.5
44	SERPINA1	Serpin Family A Member 1	Protein Coding	49	GC14M094376	51.5
45	FASLG	Fas Ligand	Protein Coding	47	GC01P172628	51.47
46	CTLA4	Cytotoxic T-Lymphocyte Associated Protein 4	Protein Coding	45	GC02P203867	51.16
47	JAK2	Janus Kinase 2	Protein Coding	54	GC09P004985	50.27
48	GATA2	GATA Binding Protein 2	Protein Coding	47	GC03M128479	50.18
49	IL13	Interleukin 13	Protein Coding	44	GC05P132656	49.85
50	PIK3CA	Phosphatidylinositol-4,5-Bisphosphate 3-Kinase Catalytic Subunit Alpha	Protein Coding	52	GC03P179148	49.61
51	FLT3	Fms Related Receptor Tyrosine Kinase 3	Protein Coding	52	GC13M028003	49.41
52	HLA-DRB1	Major Histocompatibility Complex, Class II, DR Beta 1	Protein Coding	46	GC06M032578	49.38
53	MTOR	Mechanistic Target Of Rapamycin Kinase	Protein Coding	54	GC01M011106	49.07
54	ERBB2	Erb-B2 Receptor Tyrosine Kinase 2	Protein Coding	54	GC17P039687	49.03
55	ELN	Elastin	Protein Coding	44	GC07P074027	48.85
56	SERPINC1	Serpin Family C Member 1	Protein Coding	48	GC01M174153	48.51
57	ITGAM	Integrin Subunit Alpha M	Protein Coding	46	GC16P031550	48.25
58	FGFR1	Fibroblast Growth Factor Receptor 1	Protein Coding	55	GC08M038400	48.18
59	CDKN1A	Cyclin Dependent Kinase Inhibitor 1A	Protein Coding	50	GC06P047460	48.15
60	PTPRC	Protein Tyrosine Phosphatase Receptor Type C	Protein Coding	51	GC01P198607	47.88
61	VWF	Von Willebrand Factor	Protein Coding	48	GC12M005917	47.58
62	NOS2	Nitric Oxide Synthase 2	Protein Coding	49	GC17M027756	47.52
63	MMP9	Matrix Metallopeptidase 9	Protein Coding	52	GC20P046008	47.47
64	BAX	BCL2 Associated X, Apoptosis Regulator	Protein Coding	48	GC19P048954	47.27
65	ALB	Albumin	Protein Coding	50	GC04P073397	47.2
66	APOE	Apolipoprotein E	Protein Coding	50	GC19P044906	47.16
67	ATM	ATM Serine/Threonine Kinase	Protein Coding	54	GC11P108222	47.05
68	CDH1	Cadherin 1	Protein Coding	50	GC16P068737	46.7
69	CDK4	Cyclin Dependent Kinase 4	Protein Coding	54	GC12M057743	46.68
70	HMOX1	Heme Oxygenase 1	Protein Coding	52	GC22P035380	46.63
71	XIAP	X-Linked Inhibitor Of Apoptosis	Protein Coding	49	GC0XP123859	46.18
72	BRAF	B-Raf Proto-Oncogene, Serine/Threonine Kinase	Protein Coding	54	GC07M140719	45.75
73	BDNF	Brain Derived Neurotrophic Factor	Protein Coding	47	GC11M027654	45.67
74	NKX2-1	NK2 Homeobox 1	Protein Coding	46	GC14M036516	45.63
75	INS	Insulin	Protein Coding	48	GC11M002159	45.42
76	CDKN2B	Cyclin Dependent Kinase Inhibitor 2B	Protein Coding	47	GC09M022002	45.32
77	MMP1	Matrix Metallopeptidase 1	Protein Coding	51	GC11M102810	44.71
78	CDKN1B	Cyclin Dependent Kinase Inhibitor 1B	Protein Coding	48	GC12P012716	44.63
79	WT1	WT1 Transcription Factor	Protein Coding	49	GC11M032365	44.46
80	SRC	SRC Proto-Oncogene, Non-Receptor Tyrosine Kinase	Protein Coding	51	GC20P037344	44.29
81	NFE2L2	Nuclear Factor, Erythroid 2 Like 2	Protein Coding	48	GC02M177227	44.28
82	MIR126	MicroRNA 126	RNA Gene	22	GC09P136670	44.17
83	STAT5B	Signal Transducer And Activator Of Transcription 5B	Protein Coding	49	GC17M042199	43.73
84	CAV1	Caveolin 1	Protein Coding	48	GC07P116524	43.72
85	RB1	RB Transcriptional Corepressor 1	Protein Coding	49	GC13P048303	43.6
86	ALK	ALK Receptor Tyrosine Kinase	Protein Coding	51	GC02M029156	43.51
87	DNMT3A	DNA Methyltransferase 3 Alpha	Protein Coding	51	GC02M025228	43.22
88	BRCA2	BRCA2 DNA Repair Associated	Protein Coding	49	GC13P032315	43.19
89	PDGFRB	Platelet Derived Growth Factor Receptor Beta	Protein Coding	55	GC05M150113	43.07
90	MDM2	MDM2 Proto-Oncogene	Protein Coding	52	GC12P068808	42.8
91	CEBPA	CCAAT Enhancer Binding Protein Alpha	Protein Coding	47	GC19M033299	42.73
92	FLT1	Fms Related Receptor Tyrosine Kinase 1	Protein Coding	51	GC13M028300	42.66
93	NPM1	Nucleophosmin 1	Protein Coding	50	GC05P171387	42.6
94	FOXP3	Forkhead Box P3	Protein Coding	46	GC0XM049250	42.58
95	CASP3	Caspase 3	Protein Coding	50	GC04M184627	42.54
96	NBN	Nibrin	Protein Coding	47	GC08M089933	42.28
97	ESR1	Estrogen Receptor 1	Protein Coding	53	GC06P151656	42.27
98	RUNX1	RUNX Family Transcription Factor 1	Protein Coding	48	GC21M034787	42.26
99	HLA-B	Major Histocompatibility Complex, Class I, B	Protein Coding	45	GC06M031315	42.24
100	MIR223	MicroRNA 223	RNA Gene	21	GC0XP066018	42.18
101	SPP1	Secreted Phosphoprotein 1	Protein Coding	46	GC04P087975	42.1
102	CSF3	Colony Stimulating Factor 3	Protein Coding	40	GC17P040015	42
103	MIR155	MicroRNA 155	RNA Gene	18	GC21P025573	41.66
104	MTHFR	Methylenetetrahydrofolate Reductase	Protein Coding	47	GC01M011785	41.6
105	MAP2K1	Mitogen-Activated Protein Kinase Kinase 1	Protein Coding	54	GC15P066386	41.5
106	ABL1	ABL Proto-Oncogene 1, Non-Receptor Tyrosine Kinase	Protein Coding	52	GC09P130713	41.32
107	PRTN3	Proteinase 3	Protein Coding	44	GC19P000840	41.1
108	IL4	Interleukin 4	Protein Coding	46	GC05P132673	40.51
109	MIR210	MicroRNA 210	RNA Gene	21	GC11M000674	40.45
110	SMAD4	SMAD Family Member 4	Protein Coding	50	GC18P051028	40.35
111	EP300	E1A Binding Protein P300	Protein Coding	50	GC22P041091	40.14
112	MIR146A	MicroRNA 146a	RNA Gene	22	GC05P160485	40.09
113	HP	Haptoglobin	Protein Coding	44	GC16P072089	39.96
114	MIR125A	MicroRNA 125a	RNA Gene	21	GC19P051720	39.86
115	TNFRSF1B	TNF Receptor Superfamily Member 1B	Protein Coding	47	GC01P012167	39.73
116	CCL2	C-C Motif Chemokine Ligand 2	Protein Coding	48	GC17P034255	39.72
117	IL2RA	Interleukin 2 Receptor Subunit Alpha	Protein Coding	50	GC10M006010	39.61
118	PTPN11	Protein Tyrosine Phosphatase Non-Receptor Type 11	Protein Coding	53	GC12P112418	39.56
119	PLG	Plasminogen	Protein Coding	48	GC06P160702	39.54
120	DNMT1	DNA Methyltransferase 1	Protein Coding	50	GC19M010133	39.44
121	RARA	Retinoic Acid Receptor Alpha	Protein Coding	50	GC17P040309	39.39
122	REN	Renin	Protein Coding	48	GC01M204154	39.38
123	MIR17	MicroRNA 17	RNA Gene	21	GC13P091350	39.19
124	NOD2	Nucleotide Binding Oligomerization Domain Containing 2	Protein Coding	48	GC16P050693	39.14
125	CD79A	CD79a Molecule	Protein Coding	46	GC19P041877	39.13
126	THPO	Thrombopoietin	Protein Coding	42	GC03M184371	39.1
127	ERCC6	ERCC Excision Repair 6, Chromatin Remodeling Factor	Protein Coding	45	GC10M049454	39.08
128	MPL	MPL Proto-Oncogene, Thrombopoietin Receptor	Protein Coding	48	GC01P043337	39.06
129	CREBBP	CREB Binding Protein	Protein Coding	52	GC16M003726	38.76
130	PDGFRA	Platelet Derived Growth Factor Receptor Alpha	Protein Coding	55	GC04P054229	38.72
131	MUC5B	Mucin 5B, Oligomeric Mucus/Gel-Forming	Protein Coding	41	GC11P001244	38.62
132	MBL2	Mannose Binding Lectin 2	Protein Coding	47	GC10M052760	38.47
133	ADRB2	Adrenoceptor Beta 2	Protein Coding	48	GC05P148825	38.31
134	HLA-DQB1	Major Histocompatibility Complex, Class II, DQ Beta 1	Protein Coding	44	GC06M032804	38.24
135	RET	Ret Proto-Oncogene	Protein Coding	53	GC10P043081	38.11
136	BRCA1	BRCA1 DNA Repair Associated	Protein Coding	50	GC17M043044	37.69
137	CSF2	Colony Stimulating Factor 2	Protein Coding	44	GC05P132073	37.66
138	KMT2A	Lysine Methyltransferase 2A	Protein Coding	44	GC11P118436	37.54
139	STK11	Serine/Threonine Kinase 11	Protein Coding	49	GC19P001177	37.34
140	MIR221	MicroRNA 221	RNA Gene	20	GC0XM045746	37.32
141	CCR5	C-C Motif Chemokine Receptor 5	Protein Coding	46	GC03P046383	37.13
142	GFAP	Glial Fibrillary Acidic Protein	Protein Coding	47	GC17M044905	37.05
143	FGA	Fibrinogen Alpha Chain	Protein Coding	47	GC04M154583	36.89
144	HFE	Homeostatic Iron Regulator	Protein Coding	43	GC06P026087	36.86
145	ABCA3	ATP Binding Cassette Subfamily A Member 3	Protein Coding	48	GC16M002275	36.64
146	TSC2	TSC Complex Subunit 2	Protein Coding	50	GC16P002436	36.63
147	IL2	Interleukin 2	Protein Coding	45	GC04M122451	36.55
148	TLR3	Toll Like Receptor 3	Protein Coding	52	GC04P186059	36.45
149	F5	Coagulation Factor V	Protein Coding	45	GC01M169511	36.32
150	ACTB	Actin Beta	Protein Coding	49	GC07M005527	36.25
151	HLA-A	Major Histocompatibility Complex, Class I, A	Protein Coding	46	GC06P047265	36.11
152	APC	APC Regulator Of WNT Signaling Pathway	Protein Coding	48	GC05P112707	35.91
153	MEG3	Maternally Expressed 3	RNA Gene	29	GC14P104771	35.9
154	MIR27A	MicroRNA 27a	RNA Gene	22	GC19M014010	35.82
155	IDH2	Isocitrate Dehydrogenase (NADP(+)) 2	Protein Coding	52	GC15M090083	35.7
156	IRF1	Interferon Regulatory Factor 1	Protein Coding	47	GC05M132481	35.66
157	ETV6	ETS Variant Transcription Factor 6	Protein Coding	46	GC12P011649	35.62
158	MIR145	MicroRNA 145	RNA Gene	21	GC05P149430	35.62
159	ABCB1	ATP Binding Cassette Subfamily B Member 1	Protein Coding	51	GC07M087504	35.57
160	CCL11	C-C Motif Chemokine Ligand 11	Protein Coding	43	GC17P034285	35.47
161	ITGA2B	Integrin Subunit Alpha 2b	Protein Coding	50	GC17M044388	35.45
162	MIR34A	MicroRNA 34a	RNA Gene	22	GC01M009151	35.42
163	CD40LG	CD40 Ligand	Protein Coding	47	GC0XP136649	35.37
164	TGFBR2	Transforming Growth Factor Beta Receptor 2	Protein Coding	51	GC03P030623	35.36
165	GATA1	GATA Binding Protein 1	Protein Coding	46	GC0XP048786	35.22
166	PLAU	Plasminogen Activator, Urokinase	Protein Coding	51	GC10P073909	35.11
167	SFTPA1	Surfactant Protein A1	Protein Coding	41	GC10P084171	35
168	ITGB3	Integrin Subunit Beta 3	Protein Coding	49	GC17P047254	34.92
169	MYB	MYB Proto-Oncogene, Transcription Factor	Protein Coding	50	GC06P135180	34.89
170	NTRK1	Neurotrophic Receptor Tyrosine Kinase 1	Protein Coding	48	GC01P156786	34.86
171	TTR	Transthyretin	Protein Coding	49	GC18P031557	34.82
172	TP73	Tumor Protein P73	Protein Coding	45	GC01P003652	34.69
173	BCL2	BCL2 Apoptosis Regulator	Protein Coding	51	GC18M063123	34.66
174	TNFRSF1A	TNF Receptor Superfamily Member 1A	Protein Coding	49	GC12M006328	34.56
175	MIR130A	MicroRNA 130a	RNA Gene	20	GC11P057641	34.55
176	SFTPA2	Surfactant Protein A2	Protein Coding	40	GC10M079563	34.45
177	ALOX5	Arachidonate 5-Lipoxygenase	Protein Coding	48	GC10P045374	34.41
178	RARB	Retinoic Acid Receptor Beta	Protein Coding	50	GC03P024830	34.4
179	DICER1	Dicer 1, Ribonuclease III	Protein Coding	47	GC14M095086	34.33
180	MIRLET7B	MicroRNA Let-7b	RNA Gene	20	GC22P046119	34.26
181	CALR	Calreticulin	Protein Coding	51	GC19P012938	34.22
182	MAPK1	Mitogen-Activated Protein Kinase 1	Protein Coding	51	GC22M021754	34.2
183	PDCD1	Programmed Cell Death 1	Protein Coding	48	GC02M241849	34.17
184	NOS3	Nitric Oxide Synthase 3	Protein Coding	51	GC07P150990	34.16
185	COMT	Catechol-O-Methyltransferase	Protein Coding	51	GC22P019941	33.89
186	MIR15A	MicroRNA 15a	RNA Gene	16	GC13M050049	33.87
187	IKZF1	IKAROS Family Zinc Finger 1	Protein Coding	47	GC07P050303	33.71
188	MIR150	MicroRNA 150	RNA Gene	21	GC19M049500	33.68
189	IDH1	Isocitrate Dehydrogenase (NADP(+)) 1	Protein Coding	52	GC02M208236	33.56
190	TNFRSF10B	TNF Receptor Superfamily Member 10b	Protein Coding	50	GC08M023020	33.56
191	RTEL1	Regulator Of Telomere Elongation Helicase 1	Protein Coding	40	GC20P063658	33.48
192	CHEK2	Checkpoint Kinase 2	Protein Coding	53	GC22M028687	33.45
193	RAD51	RAD51 Recombinase	Protein Coding	52	GC15P040694	33.38
194	MIR128-2	MicroRNA 128-2	RNA Gene	20	GC03P035750	33.33
195	HLA-DQA1	Major Histocompatibility Complex, Class II, DQ Alpha 1	Protein Coding	42	GC06P047340	33.31
196	MIRLET7E	MicroRNA Let-7e	RNA Gene	20	GC19P051718	33.31
197	TERC	Telomerase RNA Component	RNA Gene	28	GC03M169765	33.03
198	CYP2D6	Cytochrome P450 Family 2 Subfamily D Member 6	Protein Coding	48	GC22M042126	32.91
199	IL17A	Interleukin 17A	Protein Coding	42	GC06P052186	32.87
200	ERCC2	ERCC Excision Repair 2, TFIIH Core Complex Helicase Subunit	Protein Coding	47	GC19M045349	32.78
201	IFIH1	Interferon Induced With Helicase C Domain 1	Protein Coding	47	GC02M162267	32.77
202	MIR451A	MicroRNA 451a	RNA Gene	17	GC17M028861	32.63
203	ERBB3	Erb-B2 Receptor Tyrosine Kinase 3	Protein Coding	54	GC12P056094	32.59
204	CCN2	Cellular Communication Network Factor 2	Protein Coding	39	GC06M131948	32.57
205	CAT	Catalase	Protein Coding	50	GC11P034460	32.41
206	PTGS2	Prostaglandin-Endoperoxide Synthase 2	Protein Coding	48	GC01M186640	32.4
207	BCR	BCR Activator Of RhoGEF And GTPase	Protein Coding	51	GC22P023179	32.37
208	ENO2	Enolase 2	Protein Coding	47	GC12P006913	32.33
209	CFH	Complement Factor H	Protein Coding	45	GC01P196621	32.3
210	SAA1	Serum Amyloid A1	Protein Coding	42	GC11P018267	32.23
211	SLC2A1	Solute Carrier Family 2 Member 1	Protein Coding	52	GC01M042925	32.08
212	MAPK8	Mitogen-Activated Protein Kinase 8	Protein Coding	50	GC10P048306	32.07
213	IL18	Interleukin 18	Protein Coding	44	GC11M112143	32.03
214	SERPINA3	Serpin Family A Member 3	Protein Coding	43	GC14P094612	32.02
215	MIRLET7C	MicroRNA Let-7c	RNA Gene	21	GC21P016551	31.98
216	JUN	Jun Proto-Oncogene, AP-1 Transcription Factor Subunit	Protein Coding	49	GC01M058780	31.86
217	CXCR4	C-X-C Motif Chemokine Receptor 4	Protein Coding	52	GC02M136114	31.78
218	MIR335	MicroRNA 335	RNA Gene	18	GC07P130496	31.76
219	EGF	Epidermal Growth Factor	Protein Coding	51	GC04P109912	31.71
220	IL7R	Interleukin 7 Receptor	Protein Coding	47	GC05P035852	31.69
221	SFTPD	Surfactant Protein D	Protein Coding	44	GC10M079937	31.61
222	CD28	CD28 Molecule	Protein Coding	47	GC02P203706	31.6
223	RAF1	Raf-1 Proto-Oncogene, Serine/Threonine Kinase	Protein Coding	54	GC03M012583	31.55
224	MIR486-1	MicroRNA 486-1	RNA Gene	16	GC08M041660	31.46
225	F3	Coagulation Factor III, Tissue Factor	Protein Coding	45	GC01M094530	31.38
226	NF1	Neurofibromin 1	Protein Coding	48	GC17P031094	31.36
227	CD19	CD19 Molecule	Protein Coding	49	GC16P029083	31.31
228	HIF1A	Hypoxia Inducible Factor 1 Subunit Alpha	Protein Coding	47	GC14P061695	31.29
229	ITGB2	Integrin Subunit Beta 2	Protein Coding	50	GC21M044885	31.26
230	MIR30D	MicroRNA 30d	RNA Gene	17	GC08M134804	31.23
231	MIR29A	MicroRNA 29a	RNA Gene	21	GC07M130876	31.17
232	HGF	Hepatocyte Growth Factor	Protein Coding	52	GC07M081699	31.17
233	CD4	CD4 Molecule	Protein Coding	49	GC12P006786	31.16
234	FGFR3	Fibroblast Growth Factor Receptor 3	Protein Coding	55	GC04P001795	31
235	MIR195	MicroRNA 195	RNA Gene	19	GC17M007018	30.96
236	ENG	Endoglin	Protein Coding	46	GC09M127815	30.87
237	TGFBR1	Transforming Growth Factor Beta Receptor 1	Protein Coding	52	GC09P099104	30.86
238	MIR30E	MicroRNA 30e	RNA Gene	21	GC01P040754	30.86
239	MIR34C	MicroRNA 34c	RNA Gene	21	GC11P111582	30.84
240	EDN1	Endothelin 1	Protein Coding	47	GC06P012290	30.84
241	MIR324	MicroRNA 324	RNA Gene	18	GC17M007223	30.79
242	NLRP3	NLR Family Pyrin Domain Containing 3	Protein Coding	47	GC01P247415	30.65
243	BIRC3	Baculoviral IAP Repeat Containing 3	Protein Coding	46	GC11P102317	30.45
244	JAK3	Janus Kinase 3	Protein Coding	51	GC19M017824	30.43
245	GSTM1	Glutathione S-Transferase Mu 1	Protein Coding	41	GC01P109687	30.41
246	IGF1	Insulin Like Growth Factor 1	Protein Coding	50	GC12M102395	30.18
247	FGF2	Fibroblast Growth Factor 2	Protein Coding	47	GC04P122826	30.11
248	RYR1	Ryanodine Receptor 1	Protein Coding	47	GC19P038528	30.09
249	TIMP1	TIMP Metallopeptidase Inhibitor 1	Protein Coding	45	GC0XP047583	30.04
250	C3	Complement C3	Protein Coding	47	GC19M006677	30.04
251	NGF	Nerve Growth Factor	Protein Coding	50	GC01M115285	30.03
252	TKT	Transketolase	Protein Coding	46	GC03M053224	29.94
253	CXCL12	C-X-C Motif Chemokine Ligand 12	Protein Coding	45	GC10M044294	29.91
254	FCGR2A	Fc Fragment Of IgG Receptor IIa	Protein Coding	45	GC01P161505	29.88
255	PML	PML Nuclear Body Scaffold	Protein Coding	45	GC15P073994	29.87
256	H19	H19 Imprinted Maternally Expressed Transcript	RNA Gene	28	GC11M001995	29.86
257	PRKN	Parkin RBR E3 Ubiquitin Protein Ligase	Protein Coding	40	GC06M161348	29.84
258	PPARG	Peroxisome Proliferator Activated Receptor Gamma	Protein Coding	52	GC03P012287	29.79
259	BMP2	Bone Morphogenetic Protein 2	Protein Coding	47	GC20P006696	29.73
260	MIR483	MicroRNA 483	RNA Gene	18	GC11M002188	29.63
261	PRF1	Perforin 1	Protein Coding	45	GC10M070597	29.55
262	GDNF	Glial Cell Derived Neurotrophic Factor	Protein Coding	47	GC05M037812	29.54
263	RELA	RELA Proto-Oncogene, NF-KB Subunit	Protein Coding	50	GC11M065653	29.5
264	CD46	CD46 Molecule	Protein Coding	46	GC01P207752	29.48
265	HMBS	Hydroxymethylbilane Synthase	Protein Coding	44	GC11P119084	29.48
266	G6PD	Glucose-6-Phosphate Dehydrogenase	Protein Coding	50	GC0XM154531	29.38
267	BCOR	BCL6 Corepressor	Protein Coding	41	GC0XM040049	29.37
268	SOD1	Superoxide Dismutase 1	Protein Coding	51	GC21P031659	29.37
269	HPRT1	Hypoxanthine Phosphoribosyltransferase 1	Protein Coding	48	GC0XP134460	29.35
270	MYH11	Myosin Heavy Chain 11	Protein Coding	45	GC16M015704	29.28
271	MIRLET7D	MicroRNA Let-7d	RNA Gene	21	GC09P094178	29.25
272	TET2	Tet Methylcytosine Dioxygenase 2	Protein Coding	44	GC04P105145	29.21
273	CSF3R	Colony Stimulating Factor 3 Receptor	Protein Coding	47	GC01M036466	29.19
274	SOS1	SOS Ras/Rac Guanine Nucleotide Exchange Factor 1	Protein Coding	47	GC02M038981	29.16
275	MIR29B1	MicroRNA 29b-1	RNA Gene	21	GC07M130877	29.15
276	SETD2	SET Domain Containing 2, Histone Lysine Methyltransferase	Protein Coding	47	GC03M047033	29.12
277	GPT	Glutamic--Pyruvic Transaminase	Protein Coding	41	GC08P144502	29.09
278	SMAD3	SMAD Family Member 3	Protein Coding	49	GC15P067063	29.01
279	MIR106B	MicroRNA 106b	RNA Gene	21	GC07M100284	28.9
280	CPT2	Carnitine Palmitoyltransferase 2	Protein Coding	48	GC01P053196	28.9
281	CD8A	CD8a Molecule	Protein Coding	46	GC02M086784	28.88
282	LTA	Lymphotoxin Alpha	Protein Coding	42	GC06P047303	28.85
283	TCF3	Transcription Factor 3	Protein Coding	45	GC19M001609	28.78
284	NSD1	Nuclear Receptor Binding SET Domain Protein 1	Protein Coding	43	GC05P177134	28.77
285	CCL5	C-C Motif Chemokine Ligand 5	Protein Coding	43	GC17M035871	28.76
286	IL1A	Interleukin 1 Alpha	Protein Coding	44	GC02M112773	28.74
287	SELP	Selectin P	Protein Coding	45	GC01M169558	28.73
288	LCN2	Lipocalin 2	Protein Coding	43	GC09P128149	28.68
289	SLC6A4	Solute Carrier Family 6 Member 4	Protein Coding	47	GC17M030194	28.56
290	CXCL10	C-X-C Motif Chemokine Ligand 10	Protein Coding	44	GC04M076021	28.54
291	MIR378A	MicroRNA 378a	RNA Gene	18	GC05P149732	28.49
292	TSC1	TSC Complex Subunit 1	Protein Coding	48	GC09M132891	28.48
293	FN1	Fibronectin 1	Protein Coding	50	GC02M215360	28.48
294	BTK	Bruton Tyrosine Kinase	Protein Coding	53	GC0XM101349	28.46
295	CBL	Cbl Proto-Oncogene	Protein Coding	50	GC11P119206	28.38
296	EPO	Erythropoietin	Protein Coding	41	GC07P100720	28.38
297	CFI	Complement Factor I	Protein Coding	46	GC04M109740	28.38
298	PDGFB	Platelet Derived Growth Factor Subunit B	Protein Coding	50	GC22M045657	28.38
299	TGFB2	Transforming Growth Factor Beta 2	Protein Coding	50	GC01P218345	28.33
300	MMP2	Matrix Metallopeptidase 2	Protein Coding	53	GC16P055390	28.32
301	ABCC1	ATP Binding Cassette Subfamily C Member 1	Protein Coding	47	GC16P015949	28.29
302	ANXA5	Annexin A5	Protein Coding	46	GC04M121667	28.27
303	MEFV	MEFV Innate Immuity Regulator, Pyrin	Protein Coding	43	GC16M003281	28.25
304	CYP1A1	Cytochrome P450 Family 1 Subfamily A Member 1	Protein Coding	47	GC15M074719	28.2
305	C4A	Complement C4A (Rodgers Blood Group)	Protein Coding	42	GC06P047332	28.15
306	ADAMTS13	ADAM Metallopeptidase With Thrombospondin Type 1 Motif 13	Protein Coding	45	GC09P133414	28.13
307	PARP1	Poly(ADP-Ribose) Polymerase 1	Protein Coding	49	GC01M226360	28.12
308	CR1	Complement C3b/C4b Receptor 1 (Knops Blood Group)	Protein Coding	44	GC01P207496	27.99
309	B2M	Beta-2-Microglobulin	Protein Coding	48	GC15P044711	27.93
310	GP1BA	Glycoprotein Ib Platelet Subunit Alpha	Protein Coding	45	GC17P004932	27.85
311	IL5	Interleukin 5	Protein Coding	44	GC05M132541	27.84
312	MIR127	MicroRNA 127	RNA Gene	20	GC14P104580	27.84
313	SHH	Sonic Hedgehog Signaling Molecule	Protein Coding	50	GC07M155799	27.77
314	TNFRSF13B	TNF Receptor Superfamily Member 13B	Protein Coding	46	GC17M016929	27.66
315	MYLK	Myosin Light Chain Kinase	Protein Coding	52	GC03M123610	27.65
316	MUC1	Mucin 1, Cell Surface Associated	Protein Coding	47	GC01M155185	27.62
317	HMGB1	High Mobility Group Box 1	Protein Coding	44	GC13M030456	27.61
318	CYCS	Cytochrome C, Somatic	Protein Coding	48	GC07M025118	27.59
319	MAPK3	Mitogen-Activated Protein Kinase 3	Protein Coding	49	GC16M030117	27.58
320	TAP1	Transporter 1, ATP Binding Cassette Subfamily B Member	Protein Coding	47	GC06M032865	27.55
321	HLA-DPB1	Major Histocompatibility Complex, Class II, DP Beta 1	Protein Coding	43	GC06P047346	27.28
322	NFKB1	Nuclear Factor Kappa B Subunit 1	Protein Coding	52	GC04P102501	27.2
323	BCL2L1	BCL2 Like 1	Protein Coding	47	GC20M031664	27.17
324	PAX5	Paired Box 5	Protein Coding	46	GC09M036828	27.16
325	TLR5	Toll Like Receptor 5	Protein Coding	47	GC01M223109	27.16
326	PIK3R1	Phosphoinositide-3-Kinase Regulatory Subunit 1	Protein Coding	51	GC05P068215	27.13
327	MIR144	MicroRNA 144	RNA Gene	16	GC17M029965	27.1
328	AGTR1	Angiotensin II Receptor Type 1	Protein Coding	51	GC03P148697	27.08
329	LOX	Lysyl Oxidase	Protein Coding	44	GC05M122063	26.95
330	GBA	Glucosylceramidase Beta	Protein Coding	47	GC01M155234	26.87
331	COL1A1	Collagen Type I Alpha 1 Chain	Protein Coding	50	GC17M050183	26.85
332	F8	Coagulation Factor VIII	Protein Coding	45	GC0XM154835	26.85
333	TRAF3	TNF Receptor Associated Factor 3	Protein Coding	47	GC14P104639	26.79
334	SCGB1A1	Secretoglobin Family 1A Member 1	Protein Coding	40	GC11P062405	26.74
335	MIR331	MicroRNA 331	RNA Gene	18	GC12P095308	26.7
336	ERCC1	ERCC Excision Repair 1, Endonuclease Non-Catalytic Subunit	Protein Coding	45	GC19M045409	26.64
337	ESR2	Estrogen Receptor 2	Protein Coding	49	GC14M064084	26.62
338	CALCA	Calcitonin Related Polypeptide Alpha	Protein Coding	43	GC11M014945	26.54
339	CD44	CD44 Molecule (Indian Blood Group)	Protein Coding	47	GC11P035139	26.5
340	GSTP1	Glutathione S-Transferase Pi 1	Protein Coding	50	GC11P067583	26.44
341	NPPB	Natriuretic Peptide B	Protein Coding	44	GC01M011858	26.37
342	PLAT	Plasminogen Activator, Tissue Type	Protein Coding	49	GC08M042174	26.36
343	AVP	Arginine Vasopressin	Protein Coding	45	GC20M003082	26.33
344	MECP2	Methyl-CpG Binding Protein 2	Protein Coding	45	GC0XM154021	26.31
345	FCGR3B	Fc Fragment Of IgG Receptor IIIb	Protein Coding	42	GC01M161623	26.25
346	DKC1	Dyskerin Pseudouridine Synthase 1	Protein Coding	46	GC0XP154762	26.17
347	NUP214	Nucleoporin 214	Protein Coding	43	GC09P131125	26.14
348	CCL3	C-C Motif Chemokine Ligand 3	Protein Coding	39	GC17M036088	26.06
349	HLA-C	Major Histocompatibility Complex, Class I, C	Protein Coding	44	GC06M031272	26.04
350	GJA1	Gap Junction Protein Alpha 1	Protein Coding	50	GC06P121436	25.97
351	BAP1	BRCA1 Associated Protein 1	Protein Coding	45	GC03M052401	25.95
352	KDR	Kinase Insert Domain Receptor	Protein Coding	53	GC04M055078	25.92
353	FLNA	Filamin A	Protein Coding	49	GC0XM154348	25.9
354	FBN1	Fibrillin 1	Protein Coding	45	GC15M048408	25.84
355	TTN	Titin	Protein Coding	47	GC02M178525	25.76
356	FIP1L1	Factor Interacting With PAPOLA And CPSF1	Protein Coding	38	GC04P053386	25.75
357	AGT	Angiotensinogen	Protein Coding	49	GC01M230702	25.72
358	MIR16-1	MicroRNA 16-1	RNA Gene	21	GC13M050048	25.68
359	KMT2D	Lysine Methyltransferase 2D	Protein Coding	41	GC12M049018	25.65
360	EPOR	Erythropoietin Receptor	Protein Coding	48	GC19M011377	25.63
361	CD274	CD274 Molecule	Protein Coding	44	GC09P005450	25.62
362	LMNA	Lamin A/C	Protein Coding	47	GC01P156082	25.58
363	HLA-DPA1	Major Histocompatibility Complex, Class II, DP Alpha 1	Protein Coding	40	GC06M033064	25.5
364	MYD88	MYD88 Innate Immune Signal Transduction Adaptor	Protein Coding	50	GC03P038179	25.48
365	ACTA2	Actin Alpha 2, Smooth Muscle	Protein Coding	48	GC10M088935	25.47
366	LPL	Lipoprotein Lipase	Protein Coding	49	GC08P019901	25.44
367	IGF2	Insulin Like Growth Factor 2	Protein Coding	48	GC11M002130	25.41
368	CD36	CD36 Molecule	Protein Coding	48	GC07P080369	25.29
369	F9	Coagulation Factor IX	Protein Coding	46	GC0XP139530	25.24
370	EIF2AK3	Eukaryotic Translation Initiation Factor 2 Alpha Kinase 3	Protein Coding	48	GC02M088637	25.23
371	TGFB3	Transforming Growth Factor Beta 3	Protein Coding	47	GC14M075958	25.22
372	H2AC18	H2A Clustered Histone 18	Protein Coding	26	GC01M149961	25.2
373	SETBP1	SET Binding Protein 1	Protein Coding	40	GC18P044680	25.05
374	MAPT	Microtubule Associated Protein Tau	Protein Coding	50	GC17P045894	25.04
375	IL3	Interleukin 3	Protein Coding	44	GC05P132060	25.02
376	PARN	Poly(A)-Specific Ribonuclease	Protein Coding	45	GC16M014435	25.01
377	IL1R1	Interleukin 1 Receptor Type 1	Protein Coding	45	GC02P102136	24.96
378	IFNA1	Interferon Alpha 1	Protein Coding	39	GC09P021494	24.95
379	XDH	Xanthine Dehydrogenase	Protein Coding	47	GC02M031294	24.92
380	COL3A1	Collagen Type III Alpha 1 Chain	Protein Coding	47	GC02P188974	24.9
381	CASP9	Caspase 9	Protein Coding	48	GC01M015491	24.88
382	F10	Coagulation Factor X	Protein Coding	48	GC13P113122	24.87
383	IRF3	Interferon Regulatory Factor 3	Protein Coding	47	GC19M049659	24.79
384	CD34	CD34 Molecule	Protein Coding	43	GC01M207880	24.74
385	FGFR2	Fibroblast Growth Factor Receptor 2	Protein Coding	54	GC10M121478	24.69
386	FGF7	Fibroblast Growth Factor 7	Protein Coding	41	GC15P049423	24.62
387	GFI1	Growth Factor Independent 1 Transcriptional Repressor	Protein Coding	41	GC01M092474	24.6
388	CSF2RA	Colony Stimulating Factor 2 Receptor Subunit Alpha	Protein Coding	45	GC0XP001270	24.57
389	CHAT	Choline O-Acetyltransferase	Protein Coding	47	GC10P049609	24.54
390	MAP2K2	Mitogen-Activated Protein Kinase Kinase 2	Protein Coding	53	GC19M004090	24.5
391	S100B	S100 Calcium Binding Protein B	Protein Coding	45	GC21M047431	24.47
392	MIRLET7A3	MicroRNA Let-7a-3	RNA Gene	19	GC22P046112	24.45
393	BCL6	BCL6 Transcription Repressor	Protein Coding	45	GC03M187721	24.4
394	DDX41	DEAD-Box Helicase 41	Protein Coding	43	GC05M177511	24.39
395	ICOSLG	Inducible T Cell Costimulator Ligand	Protein Coding	39	GC21M044222	24.37
396	PMS2	PMS1 Homolog 2, Mismatch Repair System Component	Protein Coding	48	GC07M005973	24.32
397	FAM13A	Family With Sequence Similarity 13 Member A	Protein Coding	37	GC04M088725	24.32
398	EZH2	Enhancer Of Zeste 2 Polycomb Repressive Complex 2 Subunit	Protein Coding	54	GC07M148807	24.31
399	ASXL1	ASXL Transcriptional Regulator 1	Protein Coding	43	GC20P032359	24.3
400	MIR200C	MicroRNA 200c	RNA Gene	21	GC12P008229	24.29
401	GATA3	GATA Binding Protein 3	Protein Coding	49	GC10P008045	24.25
402	MB	Myoglobin	Protein Coding	43	GC22M035606	24.18
403	CSF1	Colony Stimulating Factor 1	Protein Coding	43	GC01P109911	24.08
404	ABCG2	ATP Binding Cassette Subfamily G Member 2 (Junior Blood Group)	Protein Coding	50	GC04M088090	24.08
405	MALAT1	Metastasis Associated Lung Adenocarcinoma Transcript 1	RNA Gene	24	GC11P065806	24.04
406	F7	Coagulation Factor VII	Protein Coding	47	GC13P113105	24.03
407	NOTCH3	Notch Receptor 3	Protein Coding	49	GC19M015159	24.01
408	FOS	Fos Proto-Oncogene, AP-1 Transcription Factor Subunit	Protein Coding	50	GC14P075278	23.99
409	GAPDH	Glyceraldehyde-3-Phosphate Dehydrogenase	Protein Coding	48	GC12P008161	23.98
410	GATA4	GATA Binding Protein 4	Protein Coding	48	GC08P011676	23.95
411	PSMB8	Proteasome 20S Subunit Beta 8	Protein Coding	49	GC06M032840	23.93
412	LEP	Leptin	Protein Coding	47	GC07P128241	23.87
413	KRT18	Keratin 18	Protein Coding	48	GC12P052948	23.85
414	MCL1	MCL1 Apoptosis Regulator, BCL2 Family Member	Protein Coding	47	GC01M150707	23.75
415	TOP1	DNA Topoisomerase I	Protein Coding	48	GC20P041028	23.67
416	TNFSF10	TNF Superfamily Member 10	Protein Coding	46	GC03M172505	23.61
417	TBK1	TANK Binding Kinase 1	Protein Coding	49	GC12P064451	23.42
418	MIR93	MicroRNA 93	RNA Gene	20	GC07M100282	23.41
419	NQO1	NAD(P)H Quinone Dehydrogenase 1	Protein Coding	49	GC16M069706	23.39
420	NCAM1	Neural Cell Adhesion Molecule 1	Protein Coding	45	GC11P112961	23.35
421	ACTC1	Actin Alpha Cardiac Muscle 1	Protein Coding	42	GC15M034788	23.34
422	PMP22	Peripheral Myelin Protein 22	Protein Coding	40	GC17M015229	23.31
423	CDK2	Cyclin Dependent Kinase 2	Protein Coding	52	GC12P055966	23.31
424	TRIP13	Thyroid Hormone Receptor Interactor 13	Protein Coding	40	GC05P000892	23.28
425	MIR32	MicroRNA 32	RNA Gene	19	GC09M109046	23.26
426	BIRC5	Baculoviral IAP Repeat Containing 5	Protein Coding	47	GC17P078214	23.26
427	FHIT	Fragile Histidine Triad Diadenosine Triphosphatase	Protein Coding	44	GC03M059747	23.21
428	LAMB3	Laminin Subunit Beta 3	Protein Coding	45	GC01M209614	23.09
429	DSP	Desmoplakin	Protein Coding	49	GC06P007541	23.09
430	ASCL1	Achaete-Scute Family BHLH Transcription Factor 1	Protein Coding	44	GC12P102957	23.07
431	TINF2	TERF1 Interacting Nuclear Factor 2	Protein Coding	41	GC14M024234	23.07
432	PIK3CG	Phosphatidylinositol-4,5-Bisphosphate 3-Kinase Catalytic Subunit Gamma	Protein Coding	48	GC07P106865	23.07
433	FLCN	Folliculin	Protein Coding	41	GC17M017206	23.04
434	SOD2	Superoxide Dismutase 2	Protein Coding	51	GC06M159669	23.01
435	VCAM1	Vascular Cell Adhesion Molecule 1	Protein Coding	45	GC01P100719	22.97
436	CYP2E1	Cytochrome P450 Family 2 Subfamily E Member 1	Protein Coding	45	GC10P133520	22.97
437	NPPA	Natriuretic Peptide A	Protein Coding	46	GC01M011846	22.96
438	KITLG	KIT Ligand	Protein Coding	44	GC12M088492	22.91
439	STAT6	Signal Transducer And Activator Of Transcription 6	Protein Coding	50	GC12M057095	22.9
440	HAMP	Hepcidin Antimicrobial Peptide	Protein Coding	44	GC19P038216	22.83
441	IGF1R	Insulin Like Growth Factor 1 Receptor	Protein Coding	54	GC15P098648	22.81
442	CFB	Complement Factor B	Protein Coding	45	GC06P031945	22.78
443	CDK1	Cyclin Dependent Kinase 1	Protein Coding	45	GC10P060772	22.76
444	MIR142	MicroRNA 142	RNA Gene	20	GC17M058331	22.7
445	CIITA	Class II Major Histocompatibility Complex Transactivator	Protein Coding	45	GC16P010879	22.66
446	DNASE1	Deoxyribonuclease 1	Protein Coding	41	GC16P003611	22.65
447	MIR197	MicroRNA 197	RNA Gene	19	GC01P109549	22.55
448	PLA2G6	Phospholipase A2 Group VI	Protein Coding	47	GC22M046185	22.51
449	MME	Membrane Metalloendopeptidase	Protein Coding	50	GC03P155024	22.45
450	NAGLU	N-Acetyl-Alpha-Glucosaminidase	Protein Coding	43	GC17P042535	22.42
451	TBL1XR1	TBL1X Receptor 1	Protein Coding	44	GC03M177019	22.39
452	COPA	COPI Coat Complex Subunit Alpha	Protein Coding	41	GC01M160288	22.38
453	MUC5AC	Mucin 5AC, Oligomeric Mucus/Gel-Forming	Protein Coding	39	GC11P001151	22.37
454	MIR143	MicroRNA 143	RNA Gene	22	GC05P149410	22.36
455	LIG4	DNA Ligase 4	Protein Coding	48	GC13M108207	22.35
456	HADHA	Hydroxyacyl-CoA Dehydrogenase Trifunctional Multienzyme Complex Subunit Alpha	Protein Coding	45	GC02M026190	22.35
457	DDR2	Discoidin Domain Receptor Tyrosine Kinase 2	Protein Coding	51	GC01P162631	22.32
458	SELE	Selectin E	Protein Coding	44	GC01M169722	22.28
459	HSP90AA1	Heat Shock Protein 90 Alpha Family Class A Member 1	Protein Coding	48	GC14M102080	22.24
460	XRCC1	X-Ray Repair Cross Complementing 1	Protein Coding	43	GC19M043543	22.21
461	EPX	Eosinophil Peroxidase	Protein Coding	41	GC17P058192	22.18
462	CYP3A4	Cytochrome P450 Family 3 Subfamily A Member 4	Protein Coding	48	GC07M099759	22.11
463	MECOM	MDS1 And EVI1 Complex Locus	Protein Coding	47	GC03M169083	22.08
464	MIR29C	MicroRNA 29c	RNA Gene	18	GC01M207802	22.08
465	HYDIN	HYDIN Axonemal Central Pair Apparatus Protein	Protein Coding	37	GC16M070822	22.01
466	FANCA	FA Complementation Group A	Protein Coding	48	GC16M089748	22.01
467	DMD	Dystrophin	Protein Coding	46	GC0XM031047	21.99
468	PROM1	Prominin 1	Protein Coding	44	GC04M015965	21.98
469	MIR199A1	MicroRNA 199a-1	RNA Gene	18	GC19M010792	21.97
470	SOX9	SRY-Box Transcription Factor 9	Protein Coding	47	GC17P072121	21.95
471	EPCAM	Epithelial Cell Adhesion Molecule	Protein Coding	47	GC02P047345	21.94
472	MIR185	MicroRNA 185	RNA Gene	21	GC22P020034	21.94
473	ANGPT1	Angiopoietin 1	Protein Coding	45	GC08M107246	21.94
474	MYCN	MYCN Proto-Oncogene, BHLH Transcription Factor	Protein Coding	46	GC02P015949	21.9
475	MAPK14	Mitogen-Activated Protein Kinase 14	Protein Coding	51	GC06P047451	21.85
476	DNAJC21	DnaJ Heat Shock Protein Family (Hsp40) Member C21	Protein Coding	35	GC05P034929	21.75
477	PLAUR	Plasminogen Activator, Urokinase Receptor	Protein Coding	44	GC19M043646	21.66
478	HDAC9	Histone Deacetylase 9	Protein Coding	46	GC07P018086	21.65
479	RANBP2	RAN Binding Protein 2	Protein Coding	45	GC02P108719	21.63
480	EDNRB	Endothelin Receptor Type B	Protein Coding	49	GC13M077895	21.61
481	ATRX	ATRX Chromatin Remodeler	Protein Coding	45	GC0XM077504	21.6
482	GLS	Glutaminase	Protein Coding	46	GC02P190880	21.55
483	BMPR2	Bone Morphogenetic Protein Receptor Type 2	Protein Coding	50	GC02P202376	21.54
484	BMP6	Bone Morphogenetic Protein 6	Protein Coding	43	GC06P007726	21.54
485	MIR205	MicroRNA 205	RNA Gene	20	GC01P209432	21.5
486	SST	Somatostatin	Protein Coding	42	GC03M187668	21.46
487	CDK6	Cyclin Dependent Kinase 6	Protein Coding	54	GC07M092604	21.45
488	DLK1	Delta Like Non-Canonical Notch Ligand 1	Protein Coding	44	GC14P104663	21.42
489	TNNI3	Troponin I3, Cardiac Type	Protein Coding	48	GC19M055151	21.39
490	MIR19A	MicroRNA 19a	RNA Gene	19	GC13P091433	21.38
491	ANGPT2	Angiopoietin 2	Protein Coding	44	GC08M006499	21.37
492	HTR2A	5-Hydroxytryptamine Receptor 2A	Protein Coding	47	GC13M046831	21.36
493	INPP5E	Inositol Polyphosphate-5-Phosphatase E	Protein Coding	41	GC09M136428	21.35
494	RNASE3	Ribonuclease A Family Member 3	Protein Coding	40	GC14P020891	21.3
495	ANPEP	Alanyl Aminopeptidase, Membrane	Protein Coding	48	GC15M089784	21.28
496	PTPN22	Protein Tyrosine Phosphatase Non-Receptor Type 22	Protein Coding	46	GC01M113813	21.27
497	MIR10A	MicroRNA 10a	RNA Gene	21	GC17M048579	21.27
498	LDLR	Low Density Lipoprotein Receptor	Protein Coding	49	GC19P011061	21.21
499	IL15	Interleukin 15	Protein Coding	40	GC04P141636	21.21
500	MIR98	MicroRNA 98	RNA Gene	17	GC0XM053582	21.21
501	SERPINH1	Serpin Family H Member 1	Protein Coding	45	GC11P075562	21.2
502	GNAS	GNAS Complex Locus	Protein Coding	50	GC20P058839	21.19
503	MET	MET Proto-Oncogene, Receptor Tyrosine Kinase	Protein Coding	54	GC07P116672	21.17
504	LPP	LIM Domain Containing Preferred Translocation Partner In Lipoma	Protein Coding	42	GC03P188153	21.15
505	MIAT	Myocardial Infarction Associated Transcript	RNA Gene	23	GC22P026646	21.15
506	MT-ND1	Mitochondrially Encoded NADH:Ubiquinone Oxidoreductase Core Subunit 1	Protein Coding	32	GCMTP003309	21.12
507	MIR183	MicroRNA 183	RNA Gene	18	GC07M129789	21.01
508	TH	Tyrosine Hydroxylase	Protein Coding	51	GC11M002163	20.97
509	ACTA1	Actin Alpha 1, Skeletal Muscle	Protein Coding	47	GC01M229431	20.95
510	PRKAR1A	Protein Kinase CAMP-Dependent Type I Regulatory Subunit Alpha	Protein Coding	51	GC17P068414	20.94
511	ITGA3	Integrin Subunit Alpha 3	Protein Coding	46	GC17P050055	20.93
512	APP	Amyloid Beta Precursor Protein	Protein Coding	51	GC21M025880	20.93
513	TLR9	Toll Like Receptor 9	Protein Coding	45	GC03M052222	20.93
514	GRP	Gastrin Releasing Peptide	Protein Coding	41	GC18P059220	20.86
515	MIF	Macrophage Migration Inhibitory Factor	Protein Coding	49	GC22P023894	20.84
516	MIR182	MicroRNA 182	RNA Gene	20	GC07M129770	20.83
517	ACP5	Acid Phosphatase 5, Tartrate Resistant	Protein Coding	47	GC19M011574	20.81
518	PIK3C2A	Phosphatidylinositol-4-Phosphate 3-Kinase Catalytic Subunit Type 2 Alpha	Protein Coding	47	GC11M017191	20.81
519	CXCR3	C-X-C Motif Chemokine Receptor 3	Protein Coding	44	GC0XM071615	20.8
520	POMC	Proopiomelanocortin	Protein Coding	48	GC02M025160	20.79
521	PTCH1	Patched 1	Protein Coding	50	GC09M095442	20.79
522	ZBTB16	Zinc Finger And BTB Domain Containing 16	Protein Coding	46	GC11P114059	20.78
523	MIR199B	MicroRNA 199b	RNA Gene	19	GC09M128244	20.76
524	HBB	Hemoglobin Subunit Beta	Protein Coding	45	GC11M005352	20.75
525	SPTAN1	Spectrin Alpha, Non-Erythrocytic 1	Protein Coding	47	GC09P128552	20.74
526	CST3	Cystatin C	Protein Coding	44	GC20M023608	20.72
527	CREB1	CAMP Responsive Element Binding Protein 1	Protein Coding	48	GC02P207529	20.72
528	TYMS	Thymidylate Synthetase	Protein Coding	47	GC18P000657	20.71
529	GZMB	Granzyme B	Protein Coding	45	GC14M024630	20.7
530	SLC11A1	Solute Carrier Family 11 Member 1	Protein Coding	47	GC02P218382	20.7
531	COL2A1	Collagen Type II Alpha 1 Chain	Protein Coding	48	GC12M047972	20.68
532	IL7	Interleukin 7	Protein Coding	42	GC08M078689	20.68
533	CCL4	C-C Motif Chemokine Ligand 4	Protein Coding	40	GC17P036103	20.65
534	BCL10	BCL10 Immune Signaling Adaptor	Protein Coding	45	GC01M085265	20.61
535	DDX58	DExD/H-Box Helicase 58	Protein Coding	47	GC09M032455	20.59
536	OTC	Ornithine Carbamoyltransferase	Protein Coding	47	GC0XP038353	20.57
537	TNNT2	Troponin T2, Cardiac Type	Protein Coding	48	GC01M201359	20.5
538	FOXP1	Forkhead Box P1	Protein Coding	45	GC03M070926	20.48
539	THY1	Thy-1 Cell Surface Antigen	Protein Coding	44	GC11M119417	20.47
540	SMC1A	Structural Maintenance Of Chromosomes 1A	Protein Coding	45	GC0XM053374	20.46
541	MIR222	MicroRNA 222	RNA Gene	21	GC0XM045747	20.42
542	MIR193B	MicroRNA 193b	RNA Gene	20	GC16P014307	20.41
543	ARAF	A-Raf Proto-Oncogene, Serine/Threonine Kinase	Protein Coding	45	GC0XP047562	20.4
544	SOX2	SRY-Box Transcription Factor 2	Protein Coding	47	GC03P181711	20.4
545	SELL	Selectin L	Protein Coding	42	GC01M169690	20.37
546	MIR499A	MicroRNA 499a	RNA Gene	21	GC20P034990	20.37
547	MBP	Myelin Basic Protein	Protein Coding	44	GC18M076978	20.27
548	MMP12	Matrix Metallopeptidase 12	Protein Coding	44	GC11M102862	20.26
549	CCNA2	Cyclin A2	Protein Coding	44	GC04M121816	20.23
550	IL33	Interleukin 33	Protein Coding	40	GC09P006206	20.22
551	MYH7	Myosin Heavy Chain 7	Protein Coding	47	GC14M023412	20.22
552	MIR424	MicroRNA 424	RNA Gene	17	GC0XM134627	20.21
553	TAC1	Tachykinin Precursor 1	Protein Coding	43	GC07P097731	20.19
554	NFKBIA	NFKB Inhibitor Alpha	Protein Coding	50	GC14M035401	20.1
555	ACY1	Aminoacylase 1	Protein Coding	46	GC03P051983	20.1
556	ADA	Adenosine Deaminase	Protein Coding	51	GC20M044620	20.08
557	MIR25	MicroRNA 25	RNA Gene	20	GC07M100093	20.08
558	EGR1	Early Growth Response 1	Protein Coding	44	GC05P138465	20.08
559	FOXO3	Forkhead Box O3	Protein Coding	44	GC06P108559	20.07
560	CTCF	CCCTC-Binding Factor	Protein Coding	46	GC16P067563	20.07
561	DAPK1	Death Associated Protein Kinase 1	Protein Coding	48	GC09P087497	20
562	AGER	Advanced Glycosylation End-Product Specific Receptor	Protein Coding	44	GC06M032180	20
563	SF3B1	Splicing Factor 3b Subunit 1	Protein Coding	44	GC02M197389	20
564	BCL2L11	BCL2 Like 11	Protein Coding	45	GC02P111119	19.99
565	JAK1	Janus Kinase 1	Protein Coding	50	GC01M064833	19.97
566	MIR30A	MicroRNA 30a	RNA Gene	20	GC06M071403	19.95
567	CASP1	Caspase 1	Protein Coding	50	GC11M105025	19.94
568	MIR128-1	MicroRNA 128-1	RNA Gene	19	GC02P135665	19.91
569	CD14	CD14 Molecule	Protein Coding	44	GC05M140631	19.9
570	MIR320A	MicroRNA 320a	RNA Gene	20	GC08M022246	19.89
571	FCGR2B	Fc Fragment Of IgG Receptor IIb	Protein Coding	47	GC01P161663	19.83
572	AQP4	Aquaporin 4	Protein Coding	45	GC18M026852	19.81
573	CXCL1	C-X-C Motif Chemokine Ligand 1	Protein Coding	43	GC04P073869	19.81
574	MT-CYB	Mitochondrially Encoded Cytochrome B	Protein Coding	31	GCMTP014749	19.79
575	MSH2	MutS Homolog 2	Protein Coding	48	GC02P047402	19.79
576	PF4	Platelet Factor 4	Protein Coding	41	GC04M073980	19.79
577	NOP10	NOP10 Ribonucleoprotein	Protein Coding	40	GC15M034341	19.76
578	ERCC5	ERCC Excision Repair 5, Endonuclease	Protein Coding	45	GC13P102808	19.76
579	MUSK	Muscle Associated Receptor Tyrosine Kinase	Protein Coding	46	GC09P110668	19.74
580	SBDS	SBDS Ribosome Maturation Factor	Protein Coding	43	GC07M066987	19.72
581	NHP2	NHP2 Ribonucleoprotein	Protein Coding	44	GC05M178149	19.64
582	KNG1	Kininogen 1	Protein Coding	44	GC03P186717	19.58
583	ALAD	Aminolevulinate Dehydratase	Protein Coding	46	GC09M113386	19.57
584	KDM4C	Lysine Demethylase 4C	Protein Coding	40	GC09P006720	19.57
585	PRODH	Proline Dehydrogenase 1	Protein Coding	45	GC22M018912	19.56
586	CSF1R	Colony Stimulating Factor 1 Receptor	Protein Coding	52	GC05M150053	19.55
587	SLPI	Secretory Leukocyte Peptidase Inhibitor	Protein Coding	39	GC20M045252	19.55
588	ACHE	Acetylcholinesterase (Cartwright Blood Group)	Protein Coding	45	GC07M100889	19.51
589	DNMT3B	DNA Methyltransferase 3 Beta	Protein Coding	50	GC20P032762	19.49
590	MIR133B	MicroRNA 133b	RNA Gene	21	GC06P052148	19.48
591	HOTAIR	HOX Transcript Antisense RNA	RNA Gene	25	GC12M053962	19.45
592	MT-CO1	Mitochondrially Encoded Cytochrome C Oxidase I	Protein Coding	32	GCMTP005906	19.44
593	SLC22A4	Solute Carrier Family 22 Member 4	Protein Coding	43	GC05P132294	19.42
594	SNAI1	Snail Family Transcriptional Repressor 1	Protein Coding	44	GC20P049982	19.42
595	SLC22A12	Solute Carrier Family 22 Member 12	Protein Coding	44	GC11P064609	19.42
596	MIR9-1	MicroRNA 9-1	RNA Gene	20	GC01M156420	19.41
597	CD40	CD40 Molecule	Protein Coding	48	GC20P046118	19.39
598	IGFBP3	Insulin Like Growth Factor Binding Protein 3	Protein Coding	45	GC07M045912	19.34
599	CXCL9	C-X-C Motif Chemokine Ligand 9	Protein Coding	39	GC04M076001	19.33
600	APAF1	Apoptotic Peptidase Activating Factor 1	Protein Coding	47	GC12P098645	19.32
601	ALDH2	Aldehyde Dehydrogenase 2 Family Member	Protein Coding	50	GC12P111766	19.29
602	CTSB	Cathepsin B	Protein Coding	51	GC08M011842	19.28
603	AR	Androgen Receptor	Protein Coding	53	GC0XP067544	19.25
604	PIGA	Phosphatidylinositol Glycan Anchor Biosynthesis Class A	Protein Coding	44	GC0XM015319	19.24
605	MIR31	MicroRNA 31	RNA Gene	20	GC09M021513	19.23
606	GP6	Glycoprotein VI Platelet	Protein Coding	44	GC19M055013	19.16
607	RPS6KB1	Ribosomal Protein S6 Kinase B1	Protein Coding	49	GC17P059893	19.14
608	SRSF2	Serine And Arginine Rich Splicing Factor 2	Protein Coding	40	GC17M076734	19.13
609	TOP2A	DNA Topoisomerase II Alpha	Protein Coding	50	GC17M040388	19.12
610	C1S	Complement C1s	Protein Coding	45	GC12P008238	19.09
611	GAA	Glucosidase Alpha, Acid	Protein Coding	47	GC17P080101	19.07
612	COL1A2	Collagen Type I Alpha 2 Chain	Protein Coding	47	GC07P094394	19.06
613	UCHL1	Ubiquitin C-Terminal Hydrolase L1	Protein Coding	51	GC04P041256	19.06
614	PTGS1	Prostaglandin-Endoperoxide Synthase 1	Protein Coding	46	GC09P122370	19.01
615	SH2D1A	SH2 Domain Containing 1A	Protein Coding	47	GC0XP124227	18.99
616	MPZ	Myelin Protein Zero	Protein Coding	44	GC01M161304	18.96
617	ACVRL1	Activin A Receptor Like Type 1	Protein Coding	50	GC12P051906	18.96
618	TF	Transferrin	Protein Coding	49	GC03P133666	18.96
619	NR3C1	Nuclear Receptor Subfamily 3 Group C Member 1	Protein Coding	50	GC05M143277	18.96
620	TFRC	Transferrin Receptor	Protein Coding	48	GC03M196027	18.94
621	CD22	CD22 Molecule	Protein Coding	45	GC19P035319	18.94
622	SYP	Synaptophysin	Protein Coding	43	GC0XM049187	18.93
623	WRAP53	WD Repeat Containing Antisense To TP53	Protein Coding	41	GC17P008049	18.88
624	CP	Ceruloplasmin	Protein Coding	47	GC03M149162	18.85
625	CD80	CD80 Molecule	Protein Coding	41	GC03M119524	18.84
626	ROS1	ROS Proto-Oncogene 1, Receptor Tyrosine Kinase	Protein Coding	45	GC06M117287	18.84
627	PTX3	Pentraxin 3	Protein Coding	41	GC03P157436	18.83
628	MMP3	Matrix Metallopeptidase 3	Protein Coding	51	GC11M102835	18.82
629	CDKN2C	Cyclin Dependent Kinase Inhibitor 2C	Protein Coding	45	GC01P050960	18.81
630	IGHMBP2	Immunoglobulin Mu DNA Binding Protein 2	Protein Coding	41	GC11P068903	18.79
631	LAMC2	Laminin Subunit Gamma 2	Protein Coding	45	GC01P183155	18.79
632	GLI1	GLI Family Zinc Finger 1	Protein Coding	47	GC12P057460	18.78
633	CTSG	Cathepsin G	Protein Coding	44	GC14M024573	18.75
634	CDKN2B-AS1	CDKN2B Antisense RNA 1	RNA Gene	21	GC09P021994	18.74
635	PECAM1	Platelet And Endothelial Cell Adhesion Molecule 1	Protein Coding	40	GC17M064319	18.7
636	PRKG1	Protein Kinase CGMP-Dependent 1	Protein Coding	51	GC10P050991	18.69
637	NCOR1	Nuclear Receptor Corepressor 1	Protein Coding	43	GC17M016029	18.65
638	GNB1	G Protein Subunit Beta 1	Protein Coding	45	GC01M001785	18.65
639	CHUK	Component Of Inhibitor Of Nuclear Factor Kappa B Kinase Complex	Protein Coding	52	GC10M100188	18.65
640	C4B	Complement C4B (Chido Blood Group)	Protein Coding	41	GC06P032014	18.65
641	RHOA	Ras Homolog Family Member A	Protein Coding	46	GC03M049359	18.51
642	SP1	Sp1 Transcription Factor	Protein Coding	44	GC12P053380	18.5
643	MGMT	O-6-Methylguanine-DNA Methyltransferase	Protein Coding	50	GC10P129467	18.49
644	TUG1	Taurine Up-Regulated 1	RNA Gene	22	GC22P030969	18.48
645	HSPB1	Heat Shock Protein Family B (Small) Member 1	Protein Coding	51	GC07P076302	18.48
646	MMP8	Matrix Metallopeptidase 8	Protein Coding	47	GC11M102617	18.46
647	MMP7	Matrix Metallopeptidase 7	Protein Coding	48	GC11M102425	18.45
648	HSPG2	Heparan Sulfate Proteoglycan 2	Protein Coding	45	GC01M021822	18.44
649	DHFR	Dihydrofolate Reductase	Protein Coding	49	GC05M080626	18.44
650	GRB2	Growth Factor Receptor Bound Protein 2	Protein Coding	49	GC17M075318	18.38
651	APEX1	Apurinic/Apyrimidinic Endodeoxyribonuclease 1	Protein Coding	45	GC14P020455	18.38
652	RPS14	Ribosomal Protein S14	Protein Coding	44	GC05M150443	18.37
653	TIMP2	TIMP Metallopeptidase Inhibitor 2	Protein Coding	44	GC17M078852	18.37
654	GUSB	Glucuronidase Beta	Protein Coding	47	GC07M065960	18.36
655	ARG1	Arginase 1	Protein Coding	50	GC06P131473	18.33
656	GRIN2B	Glutamate Ionotropic Receptor NMDA Type Subunit 2B	Protein Coding	50	GC12M013437	18.33
657	IL6ST	Interleukin 6 Signal Transducer	Protein Coding	45	GC05M055935	18.31
658	BSCL2	BSCL2 Lipid Droplet Biogenesis Associated, Seipin	Protein Coding	42	GC11M063438	18.31
659	SCNN1A	Sodium Channel Epithelial 1 Subunit Alpha	Protein Coding	47	GC12M006346	18.31
660	CLEC7A	C-Type Lectin Domain Containing 7A	Protein Coding	44	GC12M013863	18.3
661	AXL	AXL Receptor Tyrosine Kinase	Protein Coding	51	GC19P041219	18.3
662	PTHLH	Parathyroid Hormone Like Hormone	Protein Coding	45	GC12M027959	18.27
663	STAT5A	Signal Transducer And Activator Of Transcription 5A	Protein Coding	45	GC17P042287	18.27
664	EPHX1	Epoxide Hydrolase 1	Protein Coding	47	GC01P225810	18.23
665	MIR204	MicroRNA 204	RNA Gene	21	GC09M070809	18.23
666	IRF7	Interferon Regulatory Factor 7	Protein Coding	46	GC11M000612	18.23
667	SIRT1	Sirtuin 1	Protein Coding	49	GC10P067884	18.21
668	PLA2G7	Phospholipase A2 Group VII	Protein Coding	50	GC06M046704	18.21
669	THBS1	Thrombospondin 1	Protein Coding	44	GC15P039581	18.2
670	ADIPOQ	Adiponectin, C1Q And Collagen Domain Containing	Protein Coding	45	GC03P186842	18.18
671	CCR1	C-C Motif Chemokine Receptor 1	Protein Coding	45	GC03M046218	18.17
672	SLC17A5	Solute Carrier Family 17 Member 5	Protein Coding	44	GC06M073593	18.11
673	STAG2	Stromal Antigen 2	Protein Coding	44	GC0XP123960	18.11
674	DCK	Deoxycytidine Kinase	Protein Coding	45	GC04P070992	18.09
675	GSTT1	Glutathione S-Transferase Theta 1	Protein Coding	32	GC22Mi00270	18.07
676	IKBKB	Inhibitor Of Nuclear Factor Kappa B Kinase Subunit Beta	Protein Coding	52	GC08P042271	18.06
677	BTNL2	Butyrophilin Like 2	Protein Coding	39	GC06M032393	18.05
678	NEU1	Neuraminidase 1	Protein Coding	44	GC06M031857	18.04
679	IRF2BP2	Interferon Regulatory Factor 2 Binding Protein 2	Protein Coding	36	GC01M234604	18.04
680	TCIRG1	T Cell Immune Regulator 1, ATPase H+ Transporting V0 Subunit A3	Protein Coding	45	GC11P068038	18.03
681	CCL17	C-C Motif Chemokine Ligand 17	Protein Coding	38	GC16P057400	18.02
682	NEAT1	Nuclear Paraspeckle Assembly Transcript 1	RNA Gene	23	GC11P065794	18.02
683	IL23R	Interleukin 23 Receptor	Protein Coding	44	GC01P067138	17.97
684	GLI3	GLI Family Zinc Finger 3	Protein Coding	48	GC07M041960	17.95
685	SMARCA4	SWI/SNF Related, Matrix Associated, Actin Dependent Regulator Of Chromatin, Subfamily A, Member 4	Protein Coding	50	GC19P010932	17.9
686	MEN1	Menin 1	Protein Coding	46	GC11M064803	17.9
687	MIR203A	MicroRNA 203a	RNA Gene	19	GC14P104655	17.85
688	MIR23A	MicroRNA 23a	RNA Gene	20	GC19M014011	17.85
689	TAP2	Transporter 2, ATP Binding Cassette Subfamily B Member	Protein Coding	44	GC06M032821	17.83
690	MIR22	MicroRNA 22	RNA Gene	20	GC17M001713	17.82
691	CEACAM5	CEA Cell Adhesion Molecule 5	Protein Coding	41	GC19P041709	17.81
692	ITGAL	Integrin Subunit Alpha L	Protein Coding	45	GC16P030472	17.81
693	MIR140	MicroRNA 140	RNA Gene	22	GC16P069934	17.78
694	IKBKG	Inhibitor Of Nuclear Factor Kappa B Kinase Regulatory Subunit Gamma	Protein Coding	48	GC0XP154541	17.78
695	CXCR1	C-X-C Motif Chemokine Receptor 1	Protein Coding	43	GC02M218162	17.74
696	ADM	Adrenomedullin	Protein Coding	44	GC11P010304	17.68
697	WAS	WASP Actin Nucleation Promoting Factor	Protein Coding	48	GC0XP048676	17.67
698	STAT4	Signal Transducer And Activator Of Transcription 4	Protein Coding	45	GC02M191029	17.67
699	LBP	Lipopolysaccharide Binding Protein	Protein Coding	44	GC20P038346	17.66
700	NTRK2	Neurotrophic Receptor Tyrosine Kinase 2	Protein Coding	53	GC09P084668	17.63
701	CHI3L1	Chitinase 3 Like 1	Protein Coding	43	GC01M203148	17.61
702	VHL	Von Hippel-Lindau Tumor Suppressor	Protein Coding	47	GC03P010211	17.61
703	HSPD1	Heat Shock Protein Family D (Hsp60) Member 1	Protein Coding	47	GC02M197486	17.6
704	FLT4	Fms Related Receptor Tyrosine Kinase 4	Protein Coding	52	GC05M180607	17.57
705	F13A1	Coagulation Factor XIII A Chain	Protein Coding	45	GC06M006144	17.56
706	PLK1	Polo Like Kinase 1	Protein Coding	49	GC16P023888	17.53
707	CYBB	Cytochrome B-245 Beta Chain	Protein Coding	47	GC0XP037780	17.48
708	FLG	Filaggrin	Protein Coding	40	GC01M152274	17.46
709	ITGB1	Integrin Subunit Beta 1	Protein Coding	50	GC10M032900	17.45
710	CCR2	C-C Motif Chemokine Receptor 2	Protein Coding	45	GC03P046356	17.44
711	SYK	Spleen Associated Tyrosine Kinase	Protein Coding	50	GC09P091171	17.43
712	SERPINF2	Serpin Family F Member 2	Protein Coding	44	GC17P001742	17.43
713	ADORA2A	Adenosine A2a Receptor	Protein Coding	45	GC22P024417	17.42
714	SLC4A1	Solute Carrier Family 4 Member 1 (Diego Blood Group)	Protein Coding	47	GC17M044282	17.4
715	SCN9A	Sodium Voltage-Gated Channel Alpha Subunit 9	Protein Coding	47	GC02M166195	17.39
716	GSN	Gelsolin	Protein Coding	48	GC09P121201	17.38
717	MIR181A1	MicroRNA 181a-1	RNA Gene	18	GC01M198860	17.37
718	PHGDH	Phosphoglycerate Dehydrogenase	Protein Coding	49	GC01P119660	17.35
719	WRN	WRN RecQ Like Helicase	Protein Coding	45	GC08P031033	17.34
720	MIR338	MicroRNA 338	RNA Gene	17	GC17M081126	17.32
721	ITGA2	Integrin Subunit Alpha 2	Protein Coding	45	GC05P052989	17.3
722	ENO1	Enolase 1	Protein Coding	47	GC01M008861	17.3
723	BIRC2	Baculoviral IAP Repeat Containing 2	Protein Coding	45	GC11P102347	17.29
724	PIGN	Phosphatidylinositol Glycan Anchor Biosynthesis Class N	Protein Coding	40	GC18M061905	17.25
725	PRL	Prolactin	Protein Coding	44	GC06M022230	17.23
726	PBX1	PBX Homeobox 1	Protein Coding	49	GC01P164524	17.23
727	CCR3	C-C Motif Chemokine Receptor 3	Protein Coding	47	GC03P046227	17.19
728	MTR	5-Methyltetrahydrofolate-Homocysteine Methyltransferase	Protein Coding	46	GC01P236795	17.16
729	CXCL2	C-X-C Motif Chemokine Ligand 2	Protein Coding	40	GC04M074097	17.15
730	POSTN	Periostin	Protein Coding	43	GC13M037562	17.13
731	PTK2	Protein Tyrosine Kinase 2	Protein Coding	47	GC08M140657	17.12
732	GDF15	Growth Differentiation Factor 15	Protein Coding	41	GC19P023329	17.11
733	NAGS	N-Acetylglutamate Synthase	Protein Coding	42	GC17P044004	17.08
734	IFNB1	Interferon Beta 1	Protein Coding	41	GC09M021077	17.06
735	HAVCR1	Hepatitis A Virus Cellular Receptor 1	Protein Coding	41	GC05M157028	17.01
736	CD86	CD86 Molecule	Protein Coding	43	GC03P122055	16.99
737	RPL5	Ribosomal Protein L5	Protein Coding	47	GC01P092832	16.95
738	VDR	Vitamin D Receptor	Protein Coding	51	GC12M047841	16.92
739	AKT2	AKT Serine/Threonine Kinase 2	Protein Coding	54	GC19M040230	16.92
740	KRT7	Keratin 7	Protein Coding	41	GC12P052232	16.91
741	CDKN3	Cyclin Dependent Kinase Inhibitor 3	Protein Coding	42	GC14P054398	16.9
742	KRT5	Keratin 5	Protein Coding	47	GC12M052514	16.86
743	ADA2	Adenosine Deaminase 2	Protein Coding	34	GC22M017179	16.86
744	SCNN1B	Sodium Channel Epithelial 1 Subunit Beta	Protein Coding	48	GC16P023278	16.85
745	NRP1	Neuropilin 1	Protein Coding	47	GC10M033177	16.82
746	MIR423	MicroRNA 423	RNA Gene	18	GC17P030117	16.82
747	BLM	BLM RecQ Like Helicase	Protein Coding	48	GC15P090717	16.8
748	DIABLO	Diablo IAP-Binding Mitochondrial Protein	Protein Coding	47	GC12M122208	16.79
749	LYN	LYN Proto-Oncogene, Src Family Tyrosine Kinase	Protein Coding	50	GC08P055879	16.78
750	MIR196A1	MicroRNA 196a-1	RNA Gene	19	GC17M048632	16.76
751	ZIC3	Zic Family Member 3	Protein Coding	46	GC0XP137566	16.76
752	ERF	ETS2 Repressor Factor	Protein Coding	41	GC19M042247	16.76
753	CYP11A1	Cytochrome P450 Family 11 Subfamily A Member 1	Protein Coding	48	GC15M074337	16.7
754	APRT	Adenine Phosphoribosyltransferase	Protein Coding	47	GC16M088810	16.69
755	CD33	CD33 Molecule	Protein Coding	43	GC19P051212	16.68
756	ITGA4	Integrin Subunit Alpha 4	Protein Coding	48	GC02P181456	16.67
757	HDAC1	Histone Deacetylase 1	Protein Coding	49	GC01P032292	16.67
758	SMPD1	Sphingomyelin Phosphodiesterase 1	Protein Coding	47	GC11P006390	16.64
759	VIM	Vimentin	Protein Coding	50	GC10P017227	16.63
760	NME1	NME/NM23 Nucleoside Diphosphate Kinase 1	Protein Coding	47	GC17P051154	16.61
761	HSPA4	Heat Shock Protein Family A (Hsp70) Member 4	Protein Coding	41	GC05P133051	16.61
762	SCNN1G	Sodium Channel Epithelial 1 Subunit Gamma	Protein Coding	46	GC16P023182	16.59
763	LCK	LCK Proto-Oncogene, Src Family Tyrosine Kinase	Protein Coding	52	GC01P032251	16.58
764	HAVCR2	Hepatitis A Virus Cellular Receptor 2	Protein Coding	43	GC05M157063	16.54
765	MIR328	MicroRNA 328	RNA Gene	18	GC16M067203	16.54
766	GGT1	Gamma-Glutamyltransferase 1	Protein Coding	46	GC22P024927	16.53
767	VIP	Vasoactive Intestinal Peptide	Protein Coding	44	GC06P152750	16.5
768	NSMCE3	NSE3 Homolog, SMC5-SMC6 Complex Component	Protein Coding	31	GC15M029269	16.48
769	PRDM16	PR/SET Domain 16	Protein Coding	45	GC01P003068	16.46
770	MIR130B	MicroRNA 130b	RNA Gene	17	GC22P024903	16.43
771	IL11	Interleukin 11	Protein Coding	41	GC19M055364	16.41
772	CXCR2	C-X-C Motif Chemokine Receptor 2	Protein Coding	48	GC02P218125	16.41
773	HLA-G	Major Histocompatibility Complex, Class I, G	Protein Coding	44	GC06P047256	16.41
774	MIR27B	MicroRNA 27b	RNA Gene	21	GC09P095097	16.4
775	TRPV4	Transient Receptor Potential Cation Channel Subfamily V Member 4	Protein Coding	49	GC12M109783	16.39
776	CACNA1A	Calcium Voltage-Gated Channel Subunit Alpha1 A	Protein Coding	47	GC19M013206	16.39
777	ERBB4	Erb-B2 Receptor Tyrosine Kinase 4	Protein Coding	55	GC02M211375	16.38
778	IL9	Interleukin 9	Protein Coding	43	GC05M135891	16.38
779	F11	Coagulation Factor XI	Protein Coding	45	GC04P186265	16.35
780	MAP2K7	Mitogen-Activated Protein Kinase Kinase 7	Protein Coding	45	GC19P007903	16.32
781	RXRA	Retinoid X Receptor Alpha	Protein Coding	49	GC09P134317	16.31
782	CASR	Calcium Sensing Receptor	Protein Coding	50	GC03P122183	16.29
783	MT-ATP6	Mitochondrially Encoded ATP Synthase Membrane Subunit 6	Protein Coding	31	GCMTP008531	16.26
784	MIR125B1	MicroRNA 125b-1	RNA Gene	21	GC11M122100	16.24
785	NUMA1	Nuclear Mitotic Apparatus Protein 1	Protein Coding	43	GC11M072002	16.24
786	MIR15B	MicroRNA 15b	RNA Gene	18	GC03P160404	16.23
787	TXN	Thioredoxin	Protein Coding	45	GC09M110243	16.18
788	TNFRSF9	TNF Receptor Superfamily Member 9	Protein Coding	44	GC01M007915	16.16
789	S100A9	S100 Calcium Binding Protein A9	Protein Coding	43	GC01P153357	16.15
790	MT-ND4	Mitochondrially Encoded NADH:Ubiquinone Oxidoreductase Core Subunit 4	Protein Coding	31	GCMTP010762	16.13
791	CYP2A6	Cytochrome P450 Family 2 Subfamily A Member 6	Protein Coding	47	GC19M040843	16.12
792	NPC1	NPC Intracellular Cholesterol Transporter 1	Protein Coding	47	GC18M023506	16.1
793	DRD2	Dopamine Receptor D2	Protein Coding	50	GC11M113409	16.09
794	IRF8	Interferon Regulatory Factor 8	Protein Coding	45	GC16P085898	16.03
795	CFLAR	CASP8 And FADD Like Apoptosis Regulator	Protein Coding	46	GC02P201117	16.03
796	NOS1	Nitric Oxide Synthase 1	Protein Coding	49	GC12M117208	16.03
797	BMP4	Bone Morphogenetic Protein 4	Protein Coding	49	GC14M053949	16.02
798	RUNX2	RUNX Family Transcription Factor 2	Protein Coding	47	GC06P047549	16.01
799	LEPR	Leptin Receptor	Protein Coding	49	GC01P065421	16
800	STN1	STN1 Subunit Of CST Complex	Protein Coding	32	GC10M103878	15.99
801	DPP9	Dipeptidyl Peptidase 9	Protein Coding	40	GC19M004675	15.99
802	SOD3	Superoxide Dismutase 3	Protein Coding	40	GC04P024798	15.98
803	FECH	Ferrochelatase	Protein Coding	45	GC18M057544	15.97
804	ITGAX	Integrin Subunit Alpha X	Protein Coding	44	GC16P031570	15.96
805	IGHE	Immunoglobulin Heavy Constant Epsilon	Protein Coding	26	GC14M109515	15.94
806	EPRS1	Glutamyl-Prolyl-TRNA Synthetase 1	Protein Coding	36	GC01M219969	15.93
807	TEK	TEK Receptor Tyrosine Kinase	Protein Coding	50	GC09P027109	15.92
808	XPA	XPA, DNA Damage Recognition And Repair Factor	Protein Coding	45	GC09M097635	15.87
809	HNF4A	Hepatocyte Nuclear Factor 4 Alpha	Protein Coding	50	GC20P044355	15.87
810	NRG1	Neuregulin 1	Protein Coding	46	GC08P031639	15.87
811	TNFRSF10A	TNF Receptor Superfamily Member 10a	Protein Coding	45	GC08M023190	15.86
812	ID1	Inhibitor Of DNA Binding 1, HLH Protein	Protein Coding	43	GC20P031605	15.85
813	LRP2	LDL Receptor Related Protein 2	Protein Coding	45	GC02M169127	15.82
814	IL2RB	Interleukin 2 Receptor Subunit Beta	Protein Coding	48	GC22M037125	15.81
815	MIR149	MicroRNA 149	RNA Gene	21	GC02P240456	15.79
816	MIR23B	MicroRNA 23b	RNA Gene	20	GC09P095085	15.77
817	SPTLC1	Serine Palmitoyltransferase Long Chain Base Subunit 1	Protein Coding	47	GC09M092002	15.77
818	AVPR2	Arginine Vasopressin Receptor 2	Protein Coding	47	GC0XP153902	15.75
819	IGFBP2	Insulin Like Growth Factor Binding Protein 2	Protein Coding	43	GC02P216632	15.74
820	AURKB	Aurora Kinase B	Protein Coding	48	GC17M008864	15.72
821	CHKA	Choline Kinase Alpha	Protein Coding	41	GC11M068052	15.71
822	RUNX1T1	RUNX1 Partner Transcriptional Co-Repressor 1	Protein Coding	39	GC08M091954	15.7
823	ATP11A	ATPase Phospholipid Transporting 11A	Protein Coding	41	GC13P112690	15.7
824	POLG	DNA Polymerase Gamma, Catalytic Subunit	Protein Coding	45	GC15M089316	15.69
825	LTF	Lactotransferrin	Protein Coding	43	GC03M046435	15.69
826	CYP2C19	Cytochrome P450 Family 2 Subfamily C Member 19	Protein Coding	46	GC10P094762	15.67
827	TP63	Tumor Protein P63	Protein Coding	48	GC03P189598	15.66
828	GSR	Glutathione-Disulfide Reductase	Protein Coding	48	GC08M030678	15.66
829	NFKB2	Nuclear Factor Kappa B Subunit 2	Protein Coding	52	GC10P102394	15.65
830	DMBT1	Deleted In Malignant Brain Tumors 1	Protein Coding	40	GC10P122560	15.64
831	NPC2	NPC Intracellular Cholesterol Transporter 2	Protein Coding	41	GC14M074476	15.63
832	FOXF1	Forkhead Box F1	Protein Coding	41	GC16P086510	15.62
833	KRT20	Keratin 20	Protein Coding	41	GC17M040875	15.62
834	CCND3	Cyclin D3	Protein Coding	47	GC06M041934	15.61
835	MIR708	MicroRNA 708	RNA Gene	17	GC11M079402	15.61
836	NBAS	NBAS Subunit Of NRZ Tethering Complex	Protein Coding	39	GC02M014998	15.6
837	HBA2	Hemoglobin Subunit Alpha 2	Protein Coding	42	GC16P001373	15.6
838	PVT1	Pvt1 Oncogene	RNA Gene	25	GC08P127804	15.58
839	GPC3	Glypican 3	Protein Coding	45	GC0XM133535	15.58
840	SLC2A9	Solute Carrier Family 2 Member 9	Protein Coding	45	GC04M009772	15.56
841	APOH	Apolipoprotein H	Protein Coding	44	GC17M066212	15.56
842	UCA1	Urothelial Cancer Associated 1	RNA Gene	24	GC19P015828	15.54
843	EIF2AK4	Eukaryotic Translation Initiation Factor 2 Alpha Kinase 4	Protein Coding	44	GC15P039934	15.53
844	TRAF6	TNF Receptor Associated Factor 6	Protein Coding	47	GC11M036467	15.52
845	TNFRSF13C	TNF Receptor Superfamily Member 13C	Protein Coding	44	GC22M045411	15.49
846	MGP	Matrix Gla Protein	Protein Coding	42	GC12M014881	15.48
847	IRF5	Interferon Regulatory Factor 5	Protein Coding	48	GC07P128937	15.47
848	FHL1	Four And A Half LIM Domains 1	Protein Coding	45	GC0XP136146	15.45
849	EIF2AK2	Eukaryotic Translation Initiation Factor 2 Alpha Kinase 2	Protein Coding	45	GC02M037099	15.43
850	S100A8	S100 Calcium Binding Protein A8	Protein Coding	42	GC01M153391	15.41
851	SERPINB1	Serpin Family B Member 1	Protein Coding	40	GC06M002833	15.38
852	OLR1	Oxidized Low Density Lipoprotein Receptor 1	Protein Coding	44	GC12M013864	15.38
853	CCAT1	Colon Cancer Associated Transcript 1	RNA Gene	14	GC08M127207	15.36
854	IL6R	Interleukin 6 Receptor	Protein Coding	48	GC01P154405	15.32
855	MIR181A2	MicroRNA 181a-2	RNA Gene	20	GC09P124692	15.32
856	CCK	Cholecystokinin	Protein Coding	41	GC03M042274	15.31
857	XRCC3	X-Ray Repair Cross Complementing 3	Protein Coding	41	GC14M103697	15.3
858	KAT6A	Lysine Acetyltransferase 6A	Protein Coding	43	GC08M041929	15.28
859	TRIP4	Thyroid Hormone Receptor Interactor 4	Protein Coding	40	GC15P072864	15.27
860	NUP98	Nucleoporin 98 And 96 Precursor	Protein Coding	42	GC11M003671	15.26
861	PSEN1	Presenilin 1	Protein Coding	52	GC14P073136	15.26
862	NLRP1	NLR Family Pyrin Domain Containing 1	Protein Coding	44	GC17M005499	15.25
863	WNK1	WNK Lysine Deficient Protein Kinase 1	Protein Coding	46	GC12P000733	15.25
864	FANCD2	FA Complementation Group D2	Protein Coding	47	GC03P010026	15.25
865	OGG1	8-Oxoguanine DNA Glycosylase	Protein Coding	47	GC03P009751	15.24
866	GFI1B	Growth Factor Independent 1B Transcriptional Repressor	Protein Coding	40	GC09P132945	15.24
867	CXCR5	C-X-C Motif Chemokine Receptor 5	Protein Coding	41	GC11P118898	15.23
868	HNF1B	HNF1 Homeobox B	Protein Coding	44	GC17M037686	15.19
869	KRT8	Keratin 8	Protein Coding	47	GC12M052897	15.19
870	CYP3A5	Cytochrome P450 Family 3 Subfamily A Member 5	Protein Coding	47	GC07M099648	15.18
871	MIR342	MicroRNA 342	RNA Gene	19	GC14P100109	15.17
872	SOCS3	Suppressor Of Cytokine Signaling 3	Protein Coding	44	GC17M078356	15.16
873	MIRLET7A1	MicroRNA Let-7a-1	RNA Gene	21	GC09P094175	15.14
874	CASP2	Caspase 2	Protein Coding	49	GC07P144979	15.1
875	FKRP	Fukutin Related Protein	Protein Coding	40	GC19P046746	15.1
876	CISH	Cytokine Inducible SH2 Containing Protein	Protein Coding	44	GC03M050618	15.09
877	LPIN1	Lipin 1	Protein Coding	48	GC02P011649	15.09
878	DNTT	DNA Nucleotidylexotransferase	Protein Coding	42	GC10P096304	15.08
879	SMARCB1	SWI/SNF Related, Matrix Associated, Actin Dependent Regulator Of Chromatin, Subfamily B, Member 1	Protein Coding	45	GC22P023786	15.08
880	CD55	CD55 Molecule (Cromer Blood Group)	Protein Coding	47	GC01P207321	15.05
881	MIR455	MicroRNA 455	RNA Gene	18	GC09P114209	15.05
882	IREB2	Iron Responsive Element Binding Protein 2	Protein Coding	43	GC15P078437	15.02
883	FCGR3A	Fc Fragment Of IgG Receptor IIIa	Protein Coding	44	GC01M161541	15
884	PYGM	Glycogen Phosphorylase, Muscle Associated	Protein Coding	46	GC11M064746	14.97
885	SDHB	Succinate Dehydrogenase Complex Iron Sulfur Subunit B	Protein Coding	47	GC01M017020	14.96
886	NEK9	NIMA Related Kinase 9	Protein Coding	45	GC14M075079	14.94
887	MYH6	Myosin Heavy Chain 6	Protein Coding	45	GC14M023380	14.94
888	TYMP	Thymidine Phosphorylase	Protein Coding	46	GC22M050525	14.92
889	MIR28	MicroRNA 28	RNA Gene	19	GC03P188688	14.9
890	EWSR1	EWS RNA Binding Protein 1	Protein Coding	43	GC22P029269	14.89
891	IFI27	Interferon Alpha Inducible Protein 27	Protein Coding	37	GC14P094104	14.84
892	AGTR2	Angiotensin II Receptor Type 2	Protein Coding	43	GC0XP116170	14.83
893	PPBP	Pro-Platelet Basic Protein	Protein Coding	43	GC04M073986	14.81
894	MIR615	MicroRNA 615	RNA Gene	20	GC12P054033	14.81
895	PRDM10	PR/SET Domain 10	Protein Coding	34	GC11M129899	14.78
896	SH2B3	SH2B Adaptor Protein 3	Protein Coding	46	GC12P111405	14.75
897	CCL18	C-C Motif Chemokine Ligand 18	Protein Coding	36	GC17P036064	14.74
898	CDH2	Cadherin 2	Protein Coding	50	GC18M027950	14.73
899	FBXW7	F-Box And WD Repeat Domain Containing 7	Protein Coding	44	GC04M152321	14.71
900	TNFSF11	TNF Superfamily Member 11	Protein Coding	47	GC13P042562	14.7
901	VDAC1	Voltage Dependent Anion Channel 1	Protein Coding	45	GC05M133975	14.69
902	CD7	CD7 Molecule	Protein Coding	39	GC17M082314	14.67
903	CYP1B1	Cytochrome P450 Family 1 Subfamily B Member 1	Protein Coding	48	GC02M038034	14.66
904	CD81	CD81 Molecule	Protein Coding	47	GC11P002377	14.66
905	PPARA	Peroxisome Proliferator Activated Receptor Alpha	Protein Coding	45	GC22P046150	14.66
906	BGLAP	Bone Gamma-Carboxyglutamate Protein	Protein Coding	40	GC01P156242	14.65
907	PICALM	Phosphatidylinositol Binding Clathrin Assembly Protein	Protein Coding	43	GC11M085957	14.64
908	IFNA2	Interferon Alpha 2	Protein Coding	41	GC09M021384	14.63
909	LBR	Lamin B Receptor	Protein Coding	47	GC01M225401	14.61
910	CCR7	C-C Motif Chemokine Receptor 7	Protein Coding	45	GC17M040556	14.61
911	GAST	Gastrin	Protein Coding	40	GC17P041712	14.61
912	MVK	Mevalonate Kinase	Protein Coding	48	GC12P109573	14.6
913	CD38	CD38 Molecule	Protein Coding	45	GC04P015779	14.58
914	ELP1	Elongator Complex Protein 1	Protein Coding	33	GC09M108868	14.57
915	TRPV1	Transient Receptor Potential Cation Channel Subfamily V Member 1	Protein Coding	46	GC17M003565	14.53
916	EFL1	Elongation Factor Like GTPase 1	Protein Coding	32	GC15M082131	14.53
917	AOC3	Amine Oxidase Copper Containing 3	Protein Coding	44	GC17P042851	14.52
918	APOA1	Apolipoprotein A1	Protein Coding	48	GC11M116835	14.5
919	SPINK1	Serine Peptidase Inhibitor Kazal Type 1	Protein Coding	43	GC05M147825	14.5
920	JAG1	Jagged Canonical Notch Ligand 1	Protein Coding	50	GC20M010637	14.5
921	HBA1	Hemoglobin Subunit Alpha 1	Protein Coding	42	GC16P001370	14.49
922	PLA2G1B	Phospholipase A2 Group IB	Protein Coding	46	GC12M120322	14.48
923	PON1	Paraoxonase 1	Protein Coding	45	GC07M095297	14.46
924	LACTB	Lactamase Beta	Protein Coding	36	GC15P073008	14.44
925	CCNB1	Cyclin B1	Protein Coding	47	GC05P069167	14.41
926	AFP	Alpha Fetoprotein	Protein Coding	45	GC04P073431	14.41
927	CYP17A1	Cytochrome P450 Family 17 Subfamily A Member 1	Protein Coding	48	GC10M102830	14.41
928	MIR20A	MicroRNA 20a	RNA Gene	19	GC13P091434	14.4
929	STAR	Steroidogenic Acute Regulatory Protein	Protein Coding	46	GC08M038145	14.36
930	TSLP	Thymic Stromal Lymphopoietin	Protein Coding	38	GC05P111070	14.36
931	GHRL	Ghrelin And Obestatin Prepropeptide	Protein Coding	43	GC03M010285	14.35
932	FOXO1	Forkhead Box O1	Protein Coding	48	GC13M040555	14.34
933	C5	Complement C5	Protein Coding	46	GC09M120952	14.34
934	TOR1A	Torsin Family 1 Member A	Protein Coding	44	GC09M129812	14.3
935	CXCL5	C-X-C Motif Chemokine Ligand 5	Protein Coding	40	GC04M073995	14.24
936	PLA2G2A	Phospholipase A2 Group IIA	Protein Coding	45	GC01M019975	14.24
937	MIR582	MicroRNA 582	RNA Gene	17	GC05M059703	14.24
938	IL12B	Interleukin 12B	Protein Coding	44	GC05M159314	14.23
939	WDR19	WD Repeat Domain 19	Protein Coding	38	GC04P039184	14.18
940	IKZF3	IKAROS Family Zinc Finger 3	Protein Coding	41	GC17M039759	14.15
941	SDHD	Succinate Dehydrogenase Complex Subunit D	Protein Coding	44	GC11P112087	14.15
942	PKD1	Polycystin 1, Transient Receptor Potential Channel Interacting	Protein Coding	45	GC16M002348	14.15
943	ASAH1	N-Acylsphingosine Amidohydrolase 1	Protein Coding	46	GC08M018055	14.14
944	WFS1	Wolframin ER Transmembrane Glycoprotein	Protein Coding	45	GC04P006271	14.14
945	MUC16	Mucin 16, Cell Surface Associated	Protein Coding	36	GC19M008848	14.13
946	VTN	Vitronectin	Protein Coding	44	GC17M029955	14.12
947	TBX4	T-Box Transcription Factor 4	Protein Coding	41	GC17P061451	14.11
948	MEGF10	Multiple EGF Like Domains 10	Protein Coding	40	GC05P127228	14.11
949	PNP	Purine Nucleoside Phosphorylase	Protein Coding	47	GC14P020468	14.11
950	RUNX3	RUNX Family Transcription Factor 3	Protein Coding	43	GC01M024899	14.1
951	PDE4A	Phosphodiesterase 4A	Protein Coding	44	GC19P010416	14.09
952	MTAP	Methylthioadenosine Phosphorylase	Protein Coding	47	GC09P021792	14.08
953	MIR214	MicroRNA 214	RNA Gene	20	GC01M172234	14.07
954	GAS5	Growth Arrest Specific 5	RNA Gene	23	GC01M173947	14.05
955	DES	Desmin	Protein Coding	48	GC02P219418	14.05
956	CR2	Complement C3d Receptor 2	Protein Coding	44	GC01P207454	14.04
957	TLR1	Toll Like Receptor 1	Protein Coding	47	GC04M038797	14.03
958	MIR148A	MicroRNA 148a	RNA Gene	18	GC07M025993	14.02
959	CASP10	Caspase 10	Protein Coding	48	GC02P201182	14.02
960	C5AR1	Complement C5a Receptor 1	Protein Coding	43	GC19P047290	14.02
961	HMGCR	3-Hydroxy-3-Methylglutaryl-CoA Reductase	Protein Coding	45	GC05P075336	14
962	H2AX	H2A.X Variant Histone	Protein Coding	35	GC11M119097	13.97
963	TBX1	T-Box Transcription Factor 1	Protein Coding	42	GC22P019747	13.95
964	BRDT	Bromodomain Testis Associated	Protein Coding	42	GC01P091949	13.94
965	SAMD9L	Sterile Alpha Motif Domain Containing 9 Like	Protein Coding	36	GC07M093130	13.89
966	BMI1	BMI1 Proto-Oncogene, Polycomb Ring Finger	Protein Coding	43	GC10P022326	13.89
967	FGB	Fibrinogen Beta Chain	Protein Coding	45	GC04P154564	13.89
968	CDX2	Caudal Type Homeobox 2	Protein Coding	43	GC13M027962	13.87
969	TGIF1	TGFB Induced Factor Homeobox 1	Protein Coding	45	GC18P003411	13.86
970	LIF	LIF Interleukin 6 Family Cytokine	Protein Coding	43	GC22M030240	13.85
971	MT-ND2	Mitochondrially Encoded NADH:Ubiquinone Oxidoreductase Core Subunit 2	Protein Coding	32	GCMTP004472	13.85
972	RAC1	Rac Family Small GTPase 1	Protein Coding	49	GC07P006380	13.84
973	MIR532	MicroRNA 532	RNA Gene	16	GC0XP050004	13.8
974	MT-CO3	Mitochondrially Encoded Cytochrome C Oxidase III	Protein Coding	30	GCMTP009209	13.8
975	MIR200B	MicroRNA 200b	RNA Gene	20	GC01P001167	13.78
976	OFD1	OFD1 Centriole And Centriolar Satellite Protein	Protein Coding	41	GC0XP013734	13.75
977	FGF23	Fibroblast Growth Factor 23	Protein Coding	45	GC12M004368	13.75
978	SOX10	SRY-Box Transcription Factor 10	Protein Coding	45	GC22M046233	13.74
979	TNFRSF11B	TNF Receptor Superfamily Member 11b	Protein Coding	47	GC08M118923	13.73
980	CFHR5	Complement Factor H Related 5	Protein Coding	40	GC01P196977	13.72
981	HSPA8	Heat Shock Protein Family A (Hsp70) Member 8	Protein Coding	47	GC11M123057	13.72
982	SPI1	Spi-1 Proto-Oncogene	Protein Coding	44	GC11M061125	13.72
983	EIF4E	Eukaryotic Translation Initiation Factor 4E	Protein Coding	50	GC04M098871	13.7
984	SCARB2	Scavenger Receptor Class B Member 2	Protein Coding	44	GC04M076158	13.7
985	UBA7	Ubiquitin Like Modifier Activating Enzyme 7	Protein Coding	41	GC03M049805	13.7
986	KRT19	Keratin 19	Protein Coding	45	GC17M041523	13.7
987	TRB	T Cell Receptor Beta Locus	Protein Coding	14	GC07P145138	13.68
988	TCF4	Transcription Factor 4	Protein Coding	46	GC18M055222	13.68
989	PDE5A	Phosphodiesterase 5A	Protein Coding	44	GC04M119494	13.67
990	TNFSF13B	TNF Superfamily Member 13b	Protein Coding	45	GC13P108251	13.64
991	DDX3X	DEAD-Box Helicase 3 X-Linked	Protein Coding	47	GC0XP041333	13.63
992	CLU	Clusterin	Protein Coding	46	GC08M027596	13.62
993	NPY	Neuropeptide Y	Protein Coding	45	GC07P024290	13.62
994	DDB2	Damage Specific DNA Binding Protein 2	Protein Coding	45	GC11P047237	13.62
995	SELENON	Selenoprotein N	Protein Coding	32	GC01P025800	13.6
996	CCNA1	Cyclin A1	Protein Coding	42	GC13P036431	13.6
997	MEIS1	Meis Homeobox 1	Protein Coding	42	GC02P066433	13.6
998	ENPP2	Ectonucleotide Pyrophosphatase/Phosphodiesterase 2	Protein Coding	44	GC08M119556	13.59
999	GLA	Galactosidase Alpha	Protein Coding	48	GC0XM101393	13.59
1000	LAMA2	Laminin Subunit Alpha 2	Protein Coding	43	GC06P128863	13.58
1001	HPS6	HPS6 Biogenesis Of Lysosomal Organelles Complex 2 Subunit 3	Protein Coding	39	GC10P102065	13.57
1002	PRKCB	Protein Kinase C Beta	Protein Coding	47	GC16P023892	13.56
1003	NR1H2	Nuclear Receptor Subfamily 1 Group H Member 2	Protein Coding	48	GC19P050329	13.53
1004	NCOR2	Nuclear Receptor Corepressor 2	Protein Coding	43	GC12M124324	13.51
1005	MIR30B	MicroRNA 30b	RNA Gene	20	GC08M134800	13.51
1006	EIF4EBP1	Eukaryotic Translation Initiation Factor 4E Binding Protein 1	Protein Coding	47	GC08P038007	13.5
1007	SCN5A	Sodium Voltage-Gated Channel Alpha Subunit 5	Protein Coding	50	GC03M038549	13.5
1008	DDR1	Discoidin Domain Receptor Tyrosine Kinase 1	Protein Coding	47	GC06P047288	13.5
1009	MIR122	MicroRNA 122	RNA Gene	21	GC18P058451	13.49
1010	IFNAR1	Interferon Alpha And Beta Receptor Subunit 1	Protein Coding	45	GC21P033324	13.45
1011	C1R	Complement C1r	Protein Coding	46	GC12M007135	13.45
1012	PDGFA	Platelet Derived Growth Factor Subunit A	Protein Coding	44	GC07M000497	13.44
1013	PLCB1	Phospholipase C Beta 1	Protein Coding	48	GC20P008061	13.41
1014	RAG1	Recombination Activating 1	Protein Coding	45	GC11P036514	13.39
1015	RAPSN	Receptor Associated Protein Of The Synapse	Protein Coding	42	GC11M061127	13.39
1016	IL16	Interleukin 16	Protein Coding	42	GC15P081159	13.37
1017	CD5	CD5 Molecule	Protein Coding	41	GC11P061114	13.36
1018	LMO2	LIM Domain Only 2	Protein Coding	42	GC11M033858	13.36
1019	FLNC	Filamin C	Protein Coding	44	GC07P128830	13.36
1020	ATP12A	ATPase H+/K+ Transporting Non-Gastric Alpha2 Subunit	Protein Coding	43	GC13P024680	13.34
1021	PSMB9	Proteasome 20S Subunit Beta 9	Protein Coding	46	GC06P047342	13.34
1022	NOTCH2	Notch Receptor 2	Protein Coding	50	GC01M119911	13.33
1023	CAMP	Cathelicidin Antimicrobial Peptide	Protein Coding	41	GC03P048266	13.32
1024	MIR141	MicroRNA 141	RNA Gene	21	GC12P008231	13.31
1025	GALNS	Galactosamine (N-Acetyl)-6-Sulfatase	Protein Coding	44	GC16M088813	13.3
1026	LEF1	Lymphoid Enhancer Binding Factor 1	Protein Coding	47	GC04M108047	13.29
1027	IL12A	Interleukin 12A	Protein Coding	44	GC03P159988	13.29
1028	SMAD2	SMAD Family Member 2	Protein Coding	47	GC18M047809	13.29
1029	MAP3K8	Mitogen-Activated Protein Kinase Kinase Kinase 8	Protein Coding	47	GC10P030458	13.28
1030	NGFR	Nerve Growth Factor Receptor	Protein Coding	45	GC17P049495	13.28
1031	SOCS1	Suppressor Of Cytokine Signaling 1	Protein Coding	43	GC16M011255	13.28
1032	PCNA	Proliferating Cell Nuclear Antigen	Protein Coding	51	GC20M005114	13.28
1033	CDK5	Cyclin Dependent Kinase 5	Protein Coding	52	GC07M151053	13.28
1034	ANXA2	Annexin A2	Protein Coding	48	GC15M060347	13.26
1035	SLC6A3	Solute Carrier Family 6 Member 3	Protein Coding	49	GC05M001392	13.26
1036	GLI2	GLI Family Zinc Finger 2	Protein Coding	47	GC02P120735	13.25
1037	FGF10	Fibroblast Growth Factor 10	Protein Coding	47	GC05M044340	13.25
1038	EDN3	Endothelin 3	Protein Coding	47	GC20P059300	13.23
1039	ITGAV	Integrin Subunit Alpha V	Protein Coding	46	GC02P186589	13.23
1040	TTC21B	Tetratricopeptide Repeat Domain 21B	Protein Coding	38	GC02M165905	13.21
1041	CRH	Corticotropin Releasing Hormone	Protein Coding	44	GC08M066176	13.21
1042	ERAP1	Endoplasmic Reticulum Aminopeptidase 1	Protein Coding	43	GC05M096760	13.18
1043	TLE1	TLE Family Member 1, Transcriptional Corepressor	Protein Coding	44	GC09M081583	13.17
1044	CC2D2A	Coiled-Coil And C2 Domain Containing 2A	Protein Coding	39	GC04P015471	13.17
1045	NOX4	NADPH Oxidase 4	Protein Coding	42	GC11M089324	13.17
1046	ACE2	Angiotensin I Converting Enzyme 2	Protein Coding	48	GC0XM015562	13.17
1047	PADI4	Peptidyl Arginine Deiminase 4	Protein Coding	44	GC01P017308	13.16
1048	WNT4	Wnt Family Member 4	Protein Coding	47	GC01M022190	13.16
1049	MARS1	Methionyl-TRNA Synthetase 1	Protein Coding	35	GC12P057476	13.16
1050	CYBA	Cytochrome B-245 Alpha Chain	Protein Coding	47	GC16M088643	13.15
1051	RARS1	Arginyl-TRNA Synthetase 1	Protein Coding	35	GC05P168487	13.14
1052	CHGA	Chromogranin A	Protein Coding	42	GC14P092923	13.14
1053	IGH	Immunoglobulin Heavy Locus	Protein Coding	15	GC14M109514	13.13
1054	TGFA	Transforming Growth Factor Alpha	Protein Coding	46	GC02M070447	13.12
1055	PAX2	Paired Box 2	Protein Coding	46	GC10P100735	13.12
1056	F2R	Coagulation Factor II Thrombin Receptor	Protein Coding	46	GC05P076716	13.12
1057	MIR181C	MicroRNA 181c	RNA Gene	20	GC19P013876	13.12
1058	FUT4	Fucosyltransferase 4	Protein Coding	36	GC11P094544	13.12
1059	ADAMTSL1	ADAMTS Like 1	Protein Coding	41	GC09P017906	13.11
1060	KCNK3	Potassium Two Pore Domain Channel Subfamily K Member 3	Protein Coding	49	GC02P026692	13.1
1061	CHIT1	Chitinase 1	Protein Coding	43	GC01M203181	13.1
1062	STING1	Stimulator Of Interferon Response CGAMP Interactor 1	Protein Coding	34	GC05M139476	13.09
1063	SOS2	SOS Ras/Rho Guanine Nucleotide Exchange Factor 2	Protein Coding	45	GC14M050117	13.08
1064	CHEK1	Checkpoint Kinase 1	Protein Coding	50	GC11P125625	13.07
1065	KLRK1	Killer Cell Lectin Like Receptor K1	Protein Coding	40	GC12M013865	13.06
1066	TUBB	Tubulin Beta Class I	Protein Coding	49	GC06P030720	13.04
1067	RYR2	Ryanodine Receptor 2	Protein Coding	47	GC01P237042	13.04
1068	KRT14	Keratin 14	Protein Coding	47	GC17M041582	13.03
1069	FCGR1A	Fc Fragment Of IgG Receptor Ia	Protein Coding	41	GC01P149754	13.03
1070	TNFRSF8	TNF Receptor Superfamily Member 8	Protein Coding	42	GC01P012063	13.02
1071	TMEM67	Transmembrane Protein 67	Protein Coding	37	GC08P093754	13.01
1072	TNFSF4	TNF Superfamily Member 4	Protein Coding	40	GC01M173183	12.98
1073	ATP4A	ATPase H+/K+ Transporting Subunit Alpha	Protein Coding	41	GC19M042544	12.98
1074	CDKN1C	Cyclin Dependent Kinase Inhibitor 1C	Protein Coding	47	GC11M002887	12.97
1075	DNASE1L3	Deoxyribonuclease 1 Like 3	Protein Coding	43	GC03M058192	12.97
1076	ASS1	Argininosuccinate Synthase 1	Protein Coding	48	GC09P130444	12.96
1077	TREX1	Three Prime Repair Exonuclease 1	Protein Coding	42	GC03P048466	12.96
1078	MIR146B	MicroRNA 146b	RNA Gene	19	GC10P102436	12.95
1079	HCRT	Hypocretin Neuropeptide Precursor	Protein Coding	40	GC17M042185	12.95
1080	AMACR	Alpha-Methylacyl-CoA Racemase	Protein Coding	45	GC05M033986	12.92
1081	CS	Citrate Synthase	Protein Coding	44	GC12M056271	12.87
1082	SNCA	Synuclein Alpha	Protein Coding	50	GC04M089724	12.85
1083	PRSS1	Serine Protease 1	Protein Coding	45	GC07P144938	12.85
1084	PPIG	Peptidylprolyl Isomerase G	Protein Coding	41	GC02P169584	12.83
1085	E2F1	E2F Transcription Factor 1	Protein Coding	43	GC20M033675	12.81
1086	MIR124-1	MicroRNA 124-1	RNA Gene	21	GC08M009903	12.81
1087	MIR137	MicroRNA 137	RNA Gene	18	GC01M098046	12.8
1088	NEB	Nebulin	Protein Coding	41	GC02M151485	12.8
1089	CD63	CD63 Molecule	Protein Coding	41	GC12M055725	12.79
1090	TTC7A	Tetratricopeptide Repeat Domain 7A	Protein Coding	38	GC02P046906	12.79
1091	MIR138-1	MicroRNA 138-1	RNA Gene	19	GC03P044115	12.79
1092	HNMT	Histamine N-Methyltransferase	Protein Coding	45	GC02P137964	12.79
1093	PTPA	Protein Phosphatase 2 Phosphatase Activator	Protein Coding	35	GC09P129111	12.79
1094	PLCG2	Phospholipase C Gamma 2	Protein Coding	51	GC16P081773	12.79
1095	RETN	Resistin	Protein Coding	43	GC19P007669	12.78
1096	RPS19	Ribosomal Protein S19	Protein Coding	48	GC19P041859	12.77
1097	NPHP3	Nephrocystin 3	Protein Coding	39	GC03M132683	12.76
1098	CX3CR1	C-X3-C Motif Chemokine Receptor 1	Protein Coding	44	GC03M039279	12.75
1099	CSF2RB	Colony Stimulating Factor 2 Receptor Subunit Beta	Protein Coding	48	GC22P036913	12.7
1100	FMR1	FMRP Translational Regulator 1	Protein Coding	44	GC0XP147913	12.7
1101	GUCY2C	Guanylate Cyclase 2C	Protein Coding	45	GC12M014612	12.68
1102	CD69	CD69 Molecule	Protein Coding	40	GC12M013857	12.67
1103	SLC40A1	Solute Carrier Family 40 Member 1	Protein Coding	46	GC02M189560	12.66
1104	CCL22	C-C Motif Chemokine Ligand 22	Protein Coding	38	GC16P057359	12.66
1105	NAT2	N-Acetyltransferase 2	Protein Coding	43	GC08P018391	12.65
1106	SMN1	Survival Of Motor Neuron 1, Telomeric	Protein Coding	41	GC05P070924	12.65
1107	MIR107	MicroRNA 107	RNA Gene	19	GC10M089600	12.65
1108	CYP21A2	Cytochrome P450 Family 21 Subfamily A Member 2	Protein Coding	45	GC06P047333	12.64
1109	CEBPB	CCAAT Enhancer Binding Protein Beta	Protein Coding	43	GC20P050190	12.63
1110	IDO1	Indoleamine 2,3-Dioxygenase 1	Protein Coding	45	GC08P039891	12.61
1111	ABCC3	ATP Binding Cassette Subfamily C Member 3	Protein Coding	45	GC17P050634	12.6
1112	DPYSL5	Dihydropyrimidinase Like 5	Protein Coding	37	GC02P026847	12.59
1113	KDM6A	Lysine Demethylase 6A	Protein Coding	46	GC0XP044873	12.59
1114	ATP7B	ATPase Copper Transporting Beta	Protein Coding	47	GC13M051930	12.59
1115	CTSK	Cathepsin K	Protein Coding	48	GC01M150796	12.58
1116	SDC1	Syndecan 1	Protein Coding	43	GC02M020200	12.56
1117	RMRP	RNA Component Of Mitochondrial RNA Processing Endoribonuclease	RNA Gene	25	GC09M035655	12.56
1118	TYR	Tyrosinase	Protein Coding	47	GC11P089177	12.54
1119	CCR4	C-C Motif Chemokine Receptor 4	Protein Coding	45	GC03P032951	12.53
1120	TPMT	Thiopurine S-Methyltransferase	Protein Coding	47	GC06M018128	12.53
1121	MIR99A	MicroRNA 99a	RNA Gene	21	GC21P016539	12.52
1122	FARSB	Phenylalanyl-TRNA Synthetase Subunit Beta	Protein Coding	44	GC02M222570	12.52
1123	RASA1	RAS P21 Protein Activator 1	Protein Coding	46	GC05P087267	12.52
1124	BUB1B	BUB1 Mitotic Checkpoint Serine/Threonine Kinase B	Protein Coding	49	GC15P040161	12.52
1125	TLR6	Toll Like Receptor 6	Protein Coding	44	GC04M038828	12.51
1126	FAT4	FAT Atypical Cadherin 4	Protein Coding	40	GC04P125315	12.51
1127	SQSTM1	Sequestosome 1	Protein Coding	48	GC05P179806	12.51
1128	AIRE	Autoimmune Regulator	Protein Coding	44	GC21P044285	12.5
1129	SLC9A3	Solute Carrier Family 9 Member A3	Protein Coding	47	GC05M000472	12.48
1130	HSPA1A	Heat Shock Protein Family A (Hsp70) Member 1A	Protein Coding	43	GC06P047326	12.48
1131	PSMD4	Proteasome 26S Subunit, Non-ATPase 4	Protein Coding	44	GC01P151227	12.48
1132	HSPA5	Heat Shock Protein Family A (Hsp70) Member 5	Protein Coding	47	GC09M125234	12.48
1133	CD247	CD247 Molecule	Protein Coding	49	GC01M167399	12.47
1134	MSLN	Mesothelin	Protein Coding	40	GC16P001407	12.46
1135	HDAC4	Histone Deacetylase 4	Protein Coding	51	GC02M239048	12.45
1136	FBLN5	Fibulin 5	Protein Coding	44	GC14M091869	12.44
1137	ANKRD26	Ankyrin Repeat Domain 26	Protein Coding	39	GC10M026938	12.44
1138	PRKCA	Protein Kinase C Alpha	Protein Coding	50	GC17P066302	12.44
1139	IRF4	Interferon Regulatory Factor 4	Protein Coding	43	GC06P000391	12.44
1140	BMP7	Bone Morphogenetic Protein 7	Protein Coding	45	GC20M057168	12.43
1141	STIL	STIL Centriolar Assembly Protein	Protein Coding	41	GC01M047250	12.43
1142	EVC2	EvC Ciliary Complex Subunit 2	Protein Coding	39	GC04M005534	12.43
1143	FANCC	FA Complementation Group C	Protein Coding	47	GC09M095099	12.42
1144	EPHB2	EPH Receptor B2	Protein Coding	51	GC01P022710	12.42
1145	LRRC56	Leucine Rich Repeat Containing 56	Protein Coding	36	GC11P000518	12.42
1146	CD9	CD9 Molecule	Protein Coding	44	GC12P008124	12.41
1147	MYOD1	Myogenic Differentiation 1	Protein Coding	46	GC11P017741	12.41
1148	SCN1A	Sodium Voltage-Gated Channel Alpha Subunit 1	Protein Coding	47	GC02M165989	12.4
1149	ACADVL	Acyl-CoA Dehydrogenase Very Long Chain	Protein Coding	45	GC17P007219	12.39
1150	BRD4	Bromodomain Containing 4	Protein Coding	44	GC19M015236	12.39
1151	HRH2	Histamine Receptor H2	Protein Coding	44	GC05P175659	12.39
1152	COL5A1	Collagen Type V Alpha 1 Chain	Protein Coding	45	GC09P134641	12.37
1153	SPARC	Secreted Protein Acidic And Cysteine Rich	Protein Coding	50	GC05M151639	12.36
1154	MSR1	Macrophage Scavenger Receptor 1	Protein Coding	46	GC08M016107	12.36
1155	MIR409	MicroRNA 409	RNA Gene	18	GC14P104806	12.35
1156	OPRM1	Opioid Receptor Mu 1	Protein Coding	48	GC06P154075	12.33
1157	RPGRIP1L	RPGRIP1 Like	Protein Coding	39	GC16M053597	12.33
1158	FOXM1	Forkhead Box M1	Protein Coding	44	GC12M002857	12.33
1159	COL4A2	Collagen Type IV Alpha 2 Chain	Protein Coding	44	GC13P110305	12.32
1160	NEK8	NIMA Related Kinase 8	Protein Coding	41	GC17P028725	12.29
1161	TREM1	Triggering Receptor Expressed On Myeloid Cells 1	Protein Coding	41	GC06M041267	12.28
1162	SH3TC2	SH3 Domain And Tetratricopeptide Repeats 2	Protein Coding	38	GC05M148923	12.27
1163	CCND2	Cyclin D2	Protein Coding	50	GC12P008103	12.27
1164	DOK7	Docking Protein 7	Protein Coding	39	GC04P003465	12.26
1165	MIR26A1	MicroRNA 26a-1	RNA Gene	20	GC03P037969	12.25
1166	P2RY12	Purinergic Receptor P2Y12	Protein Coding	48	GC03M151336	12.24
1167	LGALS3	Galectin 3	Protein Coding	44	GC14P055124	12.24
1168	CABIN1	Calcineurin Binding Protein 1	Protein Coding	41	GC22P024011	12.24
1169	APOL1	Apolipoprotein L1	Protein Coding	42	GC22P036253	12.23
1170	REST	RE1 Silencing Transcription Factor	Protein Coding	44	GC04P056907	12.23
1171	IL4R	Interleukin 4 Receptor	Protein Coding	47	GC16P027325	12.22
1172	ZEB2	Zinc Finger E-Box Binding Homeobox 2	Protein Coding	48	GC02M144384	12.2
1173	BPI	Bactericidal Permeability Increasing Protein	Protein Coding	41	GC20P038304	12.2
1174	NTF3	Neurotrophin 3	Protein Coding	43	GC12P005432	12.19
1175	EPHA2	EPH Receptor A2	Protein Coding	52	GC01M016124	12.15
1176	MIR148B	MicroRNA 148b	RNA Gene	20	GC12P054337	12.15
1177	PKHD1	PKHD1 Ciliary IPT Domain Containing Fibrocystin/Polyductin	Protein Coding	39	GC06M051588	12.15
1178	PI3	Peptidase Inhibitor 3	Protein Coding	39	GC20P045174	12.14
1179	IFT140	Intraflagellar Transport 140	Protein Coding	39	GC16M001569	12.14
1180	MIR135A1	MicroRNA 135a-1	RNA Gene	20	GC03M052296	12.13
1181	KEAP1	Kelch Like ECH Associated Protein 1	Protein Coding	48	GC19M010486	12.13
1182	IFNGR1	Interferon Gamma Receptor 1	Protein Coding	50	GC06M137197	12.12
1183	IL17F	Interleukin 17F	Protein Coding	41	GC06M052209	12.12
1184	MIR382	MicroRNA 382	RNA Gene	15	GC14P104799	12.12
1185	LITAF	Lipopolysaccharide Induced TNF Factor	Protein Coding	44	GC16M011547	12.11
1186	CACNA1B	Calcium Voltage-Gated Channel Subunit Alpha1 B	Protein Coding	48	GC09P137877	12.11
1187	NLRC4	NLR Family CARD Domain Containing 4	Protein Coding	44	GC02M032224	12.1
1188	HABP2	Hyaluronan Binding Protein 2	Protein Coding	44	GC10P113550	12.09
1189	HTR3A	5-Hydroxytryptamine Receptor 3A	Protein Coding	45	GC11P113974	12.07
1190	GABRD	Gamma-Aminobutyric Acid Type A Receptor Subunit Delta	Protein Coding	45	GC01P002019	12.07
1191	HERC2	HECT And RLD Domain Containing E3 Ubiquitin Protein Ligase 2	Protein Coding	45	GC15M028111	12.05
1192	RXRB	Retinoid X Receptor Beta	Protein Coding	47	GC06M033193	12.05
1193	C2	Complement C2	Protein Coding	44	GC06P031897	12.03
1194	IFT80	Intraflagellar Transport 80	Protein Coding	37	GC03M160256	12.02
1195	ACKR1	Atypical Chemokine Receptor 1 (Duffy Blood Group)	Protein Coding	37	GC01P159203	11.99
1196	ADCY10	Adenylate Cyclase 10	Protein Coding	45	GC01M167809	11.98
1197	CASP7	Caspase 7	Protein Coding	50	GC10P113679	11.98
1198	SRP54	Signal Recognition Particle 54	Protein Coding	43	GC14P034981	11.97
1199	PRKDC	Protein Kinase, DNA-Activated, Catalytic Subunit	Protein Coding	49	GC08M047773	11.97
1200	DCN	Decorin	Protein Coding	47	GC12M091140	11.96
1201	SCN1B	Sodium Voltage-Gated Channel Beta Subunit 1	Protein Coding	44	GC19P035030	11.96
1202	CHRM3	Cholinergic Receptor Muscarinic 3	Protein Coding	48	GC01P239386	11.96
1203	FGFR4	Fibroblast Growth Factor Receptor 4	Protein Coding	51	GC05P177086	11.95
1204	DEFB4A	Defensin Beta 4A	Protein Coding	37	GC08P007895	11.95
1205	PRAME	PRAME Nuclear Receptor Transcriptional Regulator	Protein Coding	37	GC22M022547	11.94
1206	CD24	CD24 Molecule	Protein Coding	33	GC06M106969	11.93
1207	CPOX	Coproporphyrinogen Oxidase	Protein Coding	43	GC03M098576	11.93
1208	COL4A1	Collagen Type IV Alpha 1 Chain	Protein Coding	47	GC13M110148	11.92
1209	CACNA1S	Calcium Voltage-Gated Channel Subunit Alpha1 S	Protein Coding	48	GC01M201008	11.92
1210	LAT	Linker For Activation Of T Cells	Protein Coding	45	GC16P029115	11.9
1211	SIRT3	Sirtuin 3	Protein Coding	48	GC11M000215	11.9
1212	PLCG1	Phospholipase C Gamma 1	Protein Coding	47	GC20P041136	11.9
1213	PDE4D	Phosphodiesterase 4D	Protein Coding	48	GC05M058969	11.88
1214	GADD45A	Growth Arrest And DNA Damage Inducible Alpha	Protein Coding	44	GC01P067685	11.88
1215	KDM1A	Lysine Demethylase 1A	Protein Coding	47	GC01P023019	11.84
1216	CBS	Cystathionine Beta-Synthase	Protein Coding	48	GC21M043053	11.83
1217	DOCK8	Dedicator Of Cytokinesis 8	Protein Coding	43	GC09P000214	11.83
1218	CEP290	Centrosomal Protein 290	Protein Coding	40	GC12M088049	11.83
1219	HNRNPA2B1	Heterogeneous Nuclear Ribonucleoprotein A2/B1	Protein Coding	45	GC07M026174	11.81
1220	MIR200A	MicroRNA 200a	RNA Gene	21	GC01P001463	11.78
1221	ICOS	Inducible T Cell Costimulator	Protein Coding	43	GC02P203937	11.77
1222	MIR24-1	MicroRNA 24-1	RNA Gene	18	GC09P095086	11.77
1223	TACR1	Tachykinin Receptor 1	Protein Coding	45	GC02M075010	11.76
1224	EDNRA	Endothelin Receptor Type A	Protein Coding	49	GC04P147480	11.76
1225	CNR1	Cannabinoid Receptor 1	Protein Coding	46	GC06M088139	11.75
1226	CASK	Calcium/Calmodulin Dependent Serine Protein Kinase	Protein Coding	48	GC0XM041514	11.75
1227	PGF	Placental Growth Factor	Protein Coding	43	GC14M074941	11.74
1228	IL1RL1	Interleukin 1 Receptor Like 1	Protein Coding	41	GC02P102294	11.74
1229	KCNA1	Potassium Voltage-Gated Channel Subfamily A Member 1	Protein Coding	44	GC12P008111	11.73
1230	BLK	BLK Proto-Oncogene, Src Family Tyrosine Kinase	Protein Coding	51	GC08P011486	11.72
1231	CYP1A2	Cytochrome P450 Family 1 Subfamily A Member 2	Protein Coding	45	GC15P074748	11.72
1232	AHR	Aryl Hydrocarbon Receptor	Protein Coding	48	GC07P016916	11.71
1233	ASL	Argininosuccinate Lyase	Protein Coding	45	GC07P066075	11.7
1234	S100A4	S100 Calcium Binding Protein A4	Protein Coding	44	GC01M153543	11.69
1235	PSTPIP1	Proline-Serine-Threonine Phosphatase Interacting Protein 1	Protein Coding	45	GC15P076993	11.68
1236	NLRP12	NLR Family Pyrin Domain Containing 12	Protein Coding	44	GC19M053793	11.67
1237	ARF1	ADP Ribosylation Factor 1	Protein Coding	46	GC01P228082	11.66
1238	SIGLEC5	Sialic Acid Binding Ig Like Lectin 5	Protein Coding	37	GC19M051611	11.66
1239	SLC2A10	Solute Carrier Family 2 Member 10	Protein Coding	44	GC20P046709	11.66
1240	ATP2A2	ATPase Sarcoplasmic/Endoplasmic Reticulum Ca2+ Transporting 2	Protein Coding	51	GC12P110280	11.65
1241	TNXB	Tenascin XB	Protein Coding	43	GC06M032635	11.64
1242	VAV1	Vav Guanine Nucleotide Exchange Factor 1	Protein Coding	47	GC19P006772	11.64
1243	SMAD7	SMAD Family Member 7	Protein Coding	43	GC18M048919	11.64
1244	STX1A	Syntaxin 1A	Protein Coding	47	GC07M073700	11.61
1245	RPS26	Ribosomal Protein S26	Protein Coding	42	GC12P056043	11.61
1246	ITGA5	Integrin Subunit Alpha 5	Protein Coding	48	GC12M054396	11.61
1247	ASCC1	Activating Signal Cointegrator 1 Complex Subunit 1	Protein Coding	41	GC10M072096	11.6
1248	MPV17	Mitochondrial Inner Membrane Protein MPV17	Protein Coding	41	GC02M027309	11.57
1249	SMN2	Survival Of Motor Neuron 2, Centromeric	Protein Coding	42	GC05P070049	11.57
1250	UMOD	Uromodulin	Protein Coding	41	GC16M020344	11.57
1251	CADM1	Cell Adhesion Molecule 1	Protein Coding	43	GC11M115169	11.55
1252	TGM2	Transglutaminase 2	Protein Coding	48	GC20M038127	11.54
1253	GJB2	Gap Junction Protein Beta 2	Protein Coding	47	GC13M020187	11.54
1254	PTK2B	Protein Tyrosine Kinase 2 Beta	Protein Coding	49	GC08P027311	11.53
1255	NABP1	Nucleic Acid Binding Protein 1	Protein Coding	35	GC02P191678	11.53
1256	IL3RA	Interleukin 3 Receptor Subunit Alpha	Protein Coding	42	GC0XP001336	11.52
1257	WARS1	Tryptophanyl-TRNA Synthetase 1	Protein Coding	37	GC14M100334	11.51
1258	USH2A	Usherin	Protein Coding	38	GC01M215622	11.51
1259	CYP2C9	Cytochrome P450 Family 2 Subfamily C Member 9	Protein Coding	48	GC10P094938	11.47
1260	GNRH1	Gonadotropin Releasing Hormone 1	Protein Coding	41	GC08M025419	11.47
1261	GC	GC Vitamin D Binding Protein	Protein Coding	43	GC04M071741	11.47
1262	LAMA4	Laminin Subunit Alpha 4	Protein Coding	44	GC06M112107	11.46
1263	SKIV2L	Ski2 Like RNA Helicase	Protein Coding	43	GC06P047331	11.44
1264	ADAM12	ADAM Metallopeptidase Domain 12	Protein Coding	45	GC10M126012	11.44
1265	FLT3LG	Fms Related Receptor Tyrosine Kinase 3 Ligand	Protein Coding	40	GC19P049475	11.42
1266	MLH1	MutL Homolog 1	Protein Coding	48	GC03P036993	11.42
1267	FLI1	Fli-1 Proto-Oncogene, ETS Transcription Factor	Protein Coding	49	GC11P128686	11.41
1268	RETREG1	Reticulophagy Regulator 1	Protein Coding	31	GC05M016472	11.41
1269	IL22	Interleukin 22	Protein Coding	41	GC12M068248	11.4
1270	LPAR1	Lysophosphatidic Acid Receptor 1	Protein Coding	45	GC09M110873	11.4
1271	CLEC12A	C-Type Lectin Domain Family 12 Member A	Protein Coding	37	GC12P009951	11.4
1272	PMM2	Phosphomannomutase 2	Protein Coding	47	GC16P008788	11.38
1273	CD59	CD59 Molecule (CD59 Blood Group)	Protein Coding	46	GC11M033704	11.37
1274	KIF1A	Kinesin Family Member 1A	Protein Coding	43	GC02M240713	11.37
1275	APOB	Apolipoprotein B	Protein Coding	45	GC02M020956	11.36
1276	CACNA1C	Calcium Voltage-Gated Channel Subunit Alpha1 C	Protein Coding	48	GC12P001970	11.35
1277	RPS3A	Ribosomal Protein S3A	Protein Coding	41	GC04P151099	11.34
1278	GYPA	Glycophorin A (MNS Blood Group)	Protein Coding	45	GC04M144109	11.34
1279	H4-16	H4 Histone 16	Protein Coding	33	GC12M014768	11.34
1280	CRKL	CRK Like Proto-Oncogene, Adaptor Protein	Protein Coding	46	GC22P020917	11.34
1281	GREM1	Gremlin 1, DAN Family BMP Antagonist	Protein Coding	44	GC15P032720	11.34
1282	MASP2	Mannan Binding Lectin Serine Peptidase 2	Protein Coding	44	GC01M011026	11.33
1283	BAK1	BCL2 Antagonist/Killer 1	Protein Coding	44	GC06M033572	11.33
1284	NSD2	Nuclear Receptor Binding SET Domain Protein 2	Protein Coding	35	GC04P001872	11.32
1285	ECE1	Endothelin Converting Enzyme 1	Protein Coding	47	GC01M021217	11.32
1286	SULT1A3	Sulfotransferase Family 1A Member 3	Protein Coding	38	GC16P030199	11.32
1287	MIR186	MicroRNA 186	RNA Gene	18	GC01M071067	11.31
1288	NEFL	Neurofilament Light	Protein Coding	46	GC08M024950	11.3
1289	FANCB	FA Complementation Group B	Protein Coding	40	GC0XM014690	11.3
1290	GABRA3	Gamma-Aminobutyric Acid Type A Receptor Subunit Alpha3	Protein Coding	44	GC0XM152166	11.26
1291	PRKCD	Protein Kinase C Delta	Protein Coding	53	GC03P053156	11.26
1292	BLNK	B Cell Linker	Protein Coding	47	GC10M096198	11.24
1293	ACP1	Acid Phosphatase 1	Protein Coding	44	GC02P000254	11.21
1294	GARS1	Glycyl-TRNA Synthetase 1	Protein Coding	36	GC07P030595	11.2
1295	TLR7	Toll Like Receptor 7	Protein Coding	46	GC0XP012867	11.2
1296	MMP13	Matrix Metallopeptidase 13	Protein Coding	50	GC11M102942	11.19
1297	KIR3DL1	Killer Cell Immunoglobulin Like Receptor, Three Ig Domains And Long Cytoplasmic Tail 1	Protein Coding	40	GC19P055442	11.19
1298	TMEM216	Transmembrane Protein 216	Protein Coding	36	GC11P061391	11.19
1299	HDAC6	Histone Deacetylase 6	Protein Coding	51	GC0XP048801	11.19
1300	PTH	Parathyroid Hormone	Protein Coding	47	GC11M013492	11.19
1301	MKI67	Marker Of Proliferation Ki-67	Protein Coding	44	GC10M128096	11.18
1302	HOXD13	Homeobox D13	Protein Coding	41	GC02P176092	11.18
1303	MIR192	MicroRNA 192	RNA Gene	21	GC11M064891	11.18
1304	NTRK3	Neurotrophic Receptor Tyrosine Kinase 3	Protein Coding	51	GC15M087859	11.17
1305	MIR193A	MicroRNA 193a	RNA Gene	18	GC17P031559	11.17
1306	PKD2	Polycystin 2, Transient Receptor Potential Cation Channel	Protein Coding	46	GC04P088007	11.15
1307	PROCR	Protein C Receptor	Protein Coding	42	GC20P035182	11.13
1308	NES	Nestin	Protein Coding	39	GC01M156668	11.13
1309	CTSL	Cathepsin L	Protein Coding	46	GC09P087725	11.12
1310	FERMT1	Fermitin Family Member 1	Protein Coding	41	GC20M006074	11.11
1311	COL4A5	Collagen Type IV Alpha 5 Chain	Protein Coding	43	GC0XP108439	11.11
1312	PANK2	Pantothenate Kinase 2	Protein Coding	43	GC20P003887	11.11
1313	E2F2	E2F Transcription Factor 2	Protein Coding	42	GC01M023527	11.09
1314	CCL26	C-C Motif Chemokine Ligand 26	Protein Coding	37	GC07M075769	11.08
1315	ADAMTS2	ADAM Metallopeptidase With Thrombospondin Type 1 Motif 2	Protein Coding	42	GC05M179110	11.05
1316	IL12RB1	Interleukin 12 Receptor Subunit Beta 1	Protein Coding	44	GC19M018058	11.02
1317	AKT3	AKT Serine/Threonine Kinase 3	Protein Coding	52	GC01M243488	11.02
1318	PAX6	Paired Box 6	Protein Coding	47	GC11M031784	11.02
1319	ABCA1	ATP Binding Cassette Subfamily A Member 1	Protein Coding	48	GC09M104781	11.01
1320	CEP57	Centrosomal Protein 57	Protein Coding	41	GC11P095789	11.01
1321	STS	Steroid Sulfatase	Protein Coding	44	GC0XP007146	11
1322	ABCC2	ATP Binding Cassette Subfamily C Member 2	Protein Coding	47	GC10P099782	10.99
1323	LYZ	Lysozyme	Protein Coding	47	GC12P069348	10.99
1324	ZAP70	Zeta Chain Of T Cell Receptor Associated Protein Kinase 70	Protein Coding	51	GC02P097696	10.98
1325	IL18R1	Interleukin 18 Receptor 1	Protein Coding	43	GC02P102311	10.97
1326	HDAC2	Histone Deacetylase 2	Protein Coding	51	GC06M113933	10.97
1327	YAP1	Yes1 Associated Transcriptional Regulator	Protein Coding	47	GC11P102110	10.97
1328	AREG	Amphiregulin	Protein Coding	43	GC04P074445	10.95
1329	CXCL13	C-X-C Motif Chemokine Ligand 13	Protein Coding	41	GC04P077511	10.94
1330	CD163	CD163 Molecule	Protein Coding	42	GC12M007471	10.93
1331	IL36RN	Interleukin 36 Receptor Antagonist	Protein Coding	41	GC02P115306	10.93
1332	RPS27A	Ribosomal Protein S27a	Protein Coding	43	GC02P055231	10.93
1333	BAD	BCL2 Associated Agonist Of Cell Death	Protein Coding	46	GC11M064273	10.92
1334	LAMA3	Laminin Subunit Alpha 3	Protein Coding	44	GC18P023689	10.91
1335	RPS24	Ribosomal Protein S24	Protein Coding	43	GC10P078033	10.89
1336	DGKE	Diacylglycerol Kinase Epsilon	Protein Coding	48	GC17P056834	10.89
1337	IVD	Isovaleryl-CoA Dehydrogenase	Protein Coding	45	GC15P040405	10.89
1338	POU5F1	POU Class 5 Homeobox 1	Protein Coding	47	GC06M031184	10.87
1339	GP9	Glycoprotein IX Platelet	Protein Coding	46	GC03P130615	10.86
1340	TCN2	Transcobalamin 2	Protein Coding	44	GC22P030606	10.86
1341	NIPBL	NIPBL Cohesin Loading Factor	Protein Coding	40	GC05P036876	10.85
1342	TCTN2	Tectonic Family Member 2	Protein Coding	39	GC12P123671	10.85
1343	GSK3B	Glycogen Synthase Kinase 3 Beta	Protein Coding	50	GC03M119821	10.85
1344	PIM1	Pim-1 Proto-Oncogene, Serine/Threonine Kinase	Protein Coding	50	GC06P047469	10.85
1345	GAL	Galanin And GMAP Prepropeptide	Protein Coding	44	GC11P068684	10.82
1346	ETFDH	Electron Transfer Flavoprotein Dehydrogenase	Protein Coding	44	GC04P158672	10.82
1347	MIR17HG	MiR-17-92a-1 Cluster Host Gene	RNA Gene	28	GC13P091347	10.81
1348	SDHA	Succinate Dehydrogenase Complex Flavoprotein Subunit A	Protein Coding	46	GC05P000208	10.8
1349	MT-CO2	Mitochondrially Encoded Cytochrome C Oxidase II	Protein Coding	32	GCMTP007587	10.79
1350	EVC	EvC Ciliary Complex Subunit 1	Protein Coding	38	GC04P005712	10.79
1351	GLIS2	GLIS Family Zinc Finger 2	Protein Coding	40	GC16P004428	10.78
1352	DCTN1	Dynactin Subunit 1	Protein Coding	46	GC02M074361	10.77
1353	TLR8	Toll Like Receptor 8	Protein Coding	47	GC0XP012924	10.77
1354	DHCR7	7-Dehydrocholesterol Reductase	Protein Coding	46	GC11M071428	10.77
1355	ADAM17	ADAM Metallopeptidase Domain 17	Protein Coding	51	GC02M009488	10.76
1356	GCG	Glucagon	Protein Coding	41	GC02M162142	10.74
1357	TYK2	Tyrosine Kinase 2	Protein Coding	52	GC19M010350	10.74
1358	TRIB2	Tribbles Pseudokinase 2	Protein Coding	37	GC02P012706	10.73
1359	CDA	Cytidine Deaminase	Protein Coding	43	GC01P020588	10.72
1360	SMC3	Structural Maintenance Of Chromosomes 3	Protein Coding	45	GC10P110567	10.72
1361	CNTNAP2	Contactin Associated Protein 2	Protein Coding	44	GC07P146116	10.7
1362	CALB2	Calbindin 2	Protein Coding	40	GC16P071392	10.69
1363	PMAIP1	Phorbol-12-Myristate-13-Acetate-Induced Protein 1	Protein Coding	39	GC18P059899	10.69
1364	PPARGC1A	PPARG Coactivator 1 Alpha	Protein Coding	46	GC04M023755	10.68
1365	MIR30C1	MicroRNA 30c-1	RNA Gene	21	GC01P040757	10.67
1366	GRIN2A	Glutamate Ionotropic Receptor NMDA Type Subunit 2A	Protein Coding	51	GC16M009753	10.67
1367	MIR485	MicroRNA 485	RNA Gene	17	GC14P104810	10.66
1368	EHMT1	Euchromatic Histone Lysine Methyltransferase 1	Protein Coding	45	GC09P137618	10.66
1369	ITCH	Itchy E3 Ubiquitin Protein Ligase	Protein Coding	45	GC20P034363	10.66
1370	AQP1	Aquaporin 1 (Colton Blood Group)	Protein Coding	45	GC07P030911	10.64
1371	MIR10B	MicroRNA 10b	RNA Gene	21	GC02P176150	10.64
1372	TLR10	Toll Like Receptor 10	Protein Coding	40	GC04M038773	10.64
1373	PSMA6	Proteasome 20S Subunit Alpha 6	Protein Coding	46	GC14P035278	10.64
1374	TNFSF12	TNF Superfamily Member 12	Protein Coding	40	GC17P008027	10.63
1375	RBP4	Retinol Binding Protein 4	Protein Coding	44	GC10M093591	10.62
1376	CKB	Creatine Kinase B	Protein Coding	45	GC14M103519	10.6
1377	ROBO1	Roundabout Guidance Receptor 1	Protein Coding	44	GC03M078597	10.6
1378	A2ML1	Alpha-2-Macroglobulin Like 1	Protein Coding	39	GC12P008822	10.58
1379	SERPINB2	Serpin Family B Member 2	Protein Coding	44	GC18P063871	10.58
1380	KMT2C	Lysine Methyltransferase 2C	Protein Coding	41	GC07M152134	10.57
1381	CEACAM6	CEA Cell Adhesion Molecule 6	Protein Coding	40	GC19P041750	10.54
1382	MAGEA3	MAGE Family Member A3	Protein Coding	36	GC0XP152698	10.54
1383	PIK3CD	Phosphatidylinositol-4,5-Bisphosphate 3-Kinase Catalytic Subunit Delta	Protein Coding	53	GC01P009629	10.53
1384	MICA	MHC Class I Polypeptide-Related Sequence A	Protein Coding	39	GC06P031399	10.53
1385	STAT2	Signal Transducer And Activator Of Transcription 2	Protein Coding	47	GC12M056341	10.52
1386	MIR139	MicroRNA 139	RNA Gene	19	GC11M072615	10.51
1387	CX3CL1	C-X3-C Motif Chemokine Ligand 1	Protein Coding	42	GC16P057372	10.5
1388	RIPK1	Receptor Interacting Serine/Threonine Kinase 1	Protein Coding	49	GC06P003064	10.5
1389	MIR198	MicroRNA 198	RNA Gene	16	GC03M120395	10.49
1390	ADORA1	Adenosine A1 Receptor	Protein Coding	47	GC01P203090	10.48
1391	CFHR4	Complement Factor H Related 4	Protein Coding	35	GC01P196857	10.46
1392	HTRA1	HtrA Serine Peptidase 1	Protein Coding	43	GC10P122461	10.46
1393	LRP6	LDL Receptor Related Protein 6	Protein Coding	48	GC12M013893	10.46
1394	ADRB1	Adrenoceptor Beta 1	Protein Coding	48	GC10P114044	10.45
1395	HAX1	HCLS1 Associated Protein X-1	Protein Coding	43	GC01P154273	10.43
1396	MAOA	Monoamine Oxidase A	Protein Coding	50	GC0XP043654	10.42
1397	XRCC4	X-Ray Repair Cross Complementing 4	Protein Coding	43	GC05P083077	10.41
1398	GH1	Growth Hormone 1	Protein Coding	44	GC17M063917	10.4
1399	MAG	Myelin Associated Glycoprotein	Protein Coding	45	GC19P035292	10.38
1400	CD209	CD209 Molecule	Protein Coding	43	GC19M007739	10.38
1401	MUC4	Mucin 4, Cell Surface Associated	Protein Coding	38	GC03M195746	10.37
1402	ABCC4	ATP Binding Cassette Subfamily C Member 4	Protein Coding	45	GC13M095019	10.37
1403	HOXA9	Homeobox A9	Protein Coding	39	GC07M027162	10.36
1404	MX1	MX Dynamin Like GTPase 1	Protein Coding	41	GC21P041420	10.36
1405	FOXE3	Forkhead Box E3	Protein Coding	35	GC01P047416	10.36
1406	NFIX	Nuclear Factor I X	Protein Coding	42	GC19P012996	10.35
1407	TREM2	Triggering Receptor Expressed On Myeloid Cells 2	Protein Coding	43	GC06M042280	10.35
1408	TCF7	Transcription Factor 7	Protein Coding	44	GC05P134114	10.34
1409	SERPINA7	Serpin Family A Member 7	Protein Coding	39	GC0XM106032	10.34
1410	IL23A	Interleukin 23 Subunit Alpha	Protein Coding	39	GC12P056335	10.33
1411	KCNH5	Potassium Voltage-Gated Channel Subfamily H Member 5	Protein Coding	43	GC14M062699	10.32
1412	MIR411	MicroRNA 411	RNA Gene	14	GC14P104808	10.31
1413	MKS1	MKS Transition Zone Complex Subunit 1	Protein Coding	40	GC17M058205	10.31
1414	TAPBP	TAP Binding Protein	Protein Coding	43	GC06M033299	10.31
1415	TNFAIP3	TNF Alpha Induced Protein 3	Protein Coding	48	GC06P137866	10.3
1416	MIR151A	MicroRNA 151a	RNA Gene	17	GC08M140733	10.29
1417	ARID1B	AT-Rich Interaction Domain 1B	Protein Coding	44	GC06P156777	10.27
1418	NCOA2	Nuclear Receptor Coactivator 2	Protein Coding	44	GC08M070109	10.27
1419	GATA6	GATA Binding Protein 6	Protein Coding	47	GC18P022169	10.27
1420	COL18A1	Collagen Type XVIII Alpha 1 Chain	Protein Coding	45	GC21P045405	10.26
1421	CCL20	C-C Motif Chemokine Ligand 20	Protein Coding	43	GC02P227813	10.26
1422	TOLLIP	Toll Interacting Protein	Protein Coding	44	GC11M001274	10.25
1423	STK36	Serine/Threonine Kinase 36	Protein Coding	43	GC02P218672	10.24
1424	BGN	Biglycan	Protein Coding	43	GC0XP153494	10.23
1425	COL4A3	Collagen Type IV Alpha 3 Chain	Protein Coding	44	GC02P227164	10.23
1426	LPA	Lipoprotein(A)	Protein Coding	41	GC06M160531	10.23
1427	PHOX2B	Paired Like Homeobox 2B	Protein Coding	43	GC04M041746	10.22
1428	LRP1B	LDL Receptor Related Protein 1B	Protein Coding	39	GC02M140231	10.18
1429	TRIM21	Tripartite Motif Containing 21	Protein Coding	42	GC11M004384	10.18
1430	MIR625	MicroRNA 625	RNA Gene	14	GC14P065471	10.16
1431	EVPL	Envoplakin	Protein Coding	35	GC17M076004	10.14
1432	TK2	Thymidine Kinase 2	Protein Coding	42	GC16M066508	10.14
1433	MAPK9	Mitogen-Activated Protein Kinase 9	Protein Coding	48	GC05M180234	10.13
1434	ARID1A	AT-Rich Interaction Domain 1A	Protein Coding	44	GC01P026693	10.12
1435	S100A1	S100 Calcium Binding Protein A1	Protein Coding	41	GC01P153627	10.12
1436	VEGFD	Vascular Endothelial Growth Factor D	Protein Coding	34	GC0XM015345	10.11
1437	PROC	Protein C, Inactivator Of Coagulation Factors Va And VIIIa	Protein Coding	49	GC02P127418	10.1
1438	LUC7L2	LUC7 Like 2, Pre-MRNA Splicing Factor	Protein Coding	36	GC07P139344	10.1
1439	MIR590	MicroRNA 590	RNA Gene	18	GC07P074191	10.09
1440	SLC25A22	Solute Carrier Family 25 Member 22	Protein Coding	41	GC11M000791	10.08
1441	KLHL40	Kelch Like Family Member 40	Protein Coding	37	GC03P042685	10.07
1442	CARTPT	CART Prepropeptide	Protein Coding	44	GC05P071719	10.06
1443	SLAMF1	Signaling Lymphocytic Activation Molecule Family Member 1	Protein Coding	40	GC01M160608	10.05
1444	CCN4	Cellular Communication Network Factor 4	Protein Coding	31	GC08P133192	10.05
1445	ERCC4	ERCC Excision Repair 4, Endonuclease Catalytic Subunit	Protein Coding	45	GC16P013920	10.04
1446	PRX	Periaxin	Protein Coding	39	GC19M040393	10.04
1447	F12	Coagulation Factor XII	Protein Coding	48	GC05M177402	10.04
1448	NTS	Neurotensin	Protein Coding	40	GC12P085876	10.04
1449	RPS6	Ribosomal Protein S6	Protein Coding	44	GC09M019375	10.03
1450	BANF1	BAF Nuclear Assembly Factor 1	Protein Coding	42	GC11P066002	10.02
1451	CTAG1B	Cancer/Testis Antigen 1B	Protein Coding	32	GC0XM154617	10.01
1452	TBX21	T-Box Transcription Factor 21	Protein Coding	45	GC17P047733	9.99
1453	ETS1	ETS Proto-Oncogene 1, Transcription Factor	Protein Coding	49	GC11M128458	9.97
1454	PRPS1	Phosphoribosyl Pyrophosphate Synthetase 1	Protein Coding	46	GC0XP107628	9.97
1455	FRZB	Frizzled Related Protein	Protein Coding	41	GC02M182833	9.97
1456	AKR1B1	Aldo-Keto Reductase Family 1 Member B	Protein Coding	47	GC07M134442	9.94
1457	CFP	Complement Factor Properdin	Protein Coding	43	GC0XM047624	9.94
1458	TRG	T Cell Receptor Gamma Locus	Protein Coding	11	GC07M038240	9.93
1459	SKP2	S-Phase Kinase Associated Protein 2	Protein Coding	44	GC05P036103	9.93
1460	UROD	Uroporphyrinogen Decarboxylase	Protein Coding	45	GC01P045012	9.92
1461	SCN11A	Sodium Voltage-Gated Channel Alpha Subunit 11	Protein Coding	41	GC03M038862	9.92
1462	CDC42	Cell Division Cycle 42	Protein Coding	51	GC01P022057	9.91
1463	ELMOD2	ELMO Domain Containing 2	Protein Coding	36	GC04P140524	9.91
1464	VEGFC	Vascular Endothelial Growth Factor C	Protein Coding	47	GC04M176683	9.9
1465	SCN2A	Sodium Voltage-Gated Channel Alpha Subunit 2	Protein Coding	47	GC02P165194	9.9
1466	LOXL2	Lysyl Oxidase Like 2	Protein Coding	44	GC08M023296	9.9
1467	DPP4	Dipeptidyl Peptidase 4	Protein Coding	50	GC02M161992	9.89
1468	SHC1	SHC Adaptor Protein 1	Protein Coding	45	GC01M154962	9.89
1469	IL10RA	Interleukin 10 Receptor Subunit Alpha	Protein Coding	45	GC11P117987	9.88
1470	HPGD	15-Hydroxyprostaglandin Dehydrogenase	Protein Coding	48	GC04M174490	9.88
1471	CAPN3	Calpain 3	Protein Coding	47	GC15P042359	9.87
1472	BCL2L2	BCL2 Like 2	Protein Coding	44	GC14P025306	9.87
1473	CYP7A1	Cytochrome P450 Family 7 Subfamily A Member 1	Protein Coding	42	GC08M058476	9.87
1474	OXT	Oxytocin/Neurophysin I Prepropeptide	Protein Coding	40	GC20P003068	9.87
1475	SDHC	Succinate Dehydrogenase Complex Subunit C	Protein Coding	44	GC01P161314	9.86
1476	CCDC39	Coiled-Coil Domain Containing 39	Protein Coding	36	GC03M180602	9.85
1477	SAA4	Serum Amyloid A4, Constitutive	Protein Coding	39	GC11M018234	9.84
1478	TSHR	Thyroid Stimulating Hormone Receptor	Protein Coding	47	GC14P080954	9.82
1479	MIRLET7I	MicroRNA Let-7i	RNA Gene	20	GC12P062606	9.81
1480	ADCYAP1	Adenylate Cyclase Activating Polypeptide 1	Protein Coding	41	GC18P000895	9.81
1481	ALPL	Alkaline Phosphatase, Biomineralization Associated	Protein Coding	50	GC01P021508	9.79
1482	MS4A1	Membrane Spanning 4-Domains A1	Protein Coding	46	GC11P060474	9.78
1483	MAPK10	Mitogen-Activated Protein Kinase 10	Protein Coding	51	GC04M085990	9.76
1484	OCRL	OCRL Inositol Polyphosphate-5-Phosphatase	Protein Coding	44	GC0XP129539	9.74
1485	CMA1	Chymase 1	Protein Coding	43	GC14M024506	9.71
1486	HMMR	Hyaluronan Mediated Motility Receptor	Protein Coding	42	GC05P163480	9.71
1487	SELPLG	Selectin P Ligand	Protein Coding	42	GC12M108621	9.7
1488	P2RX7	Purinergic Receptor P2X 7	Protein Coding	45	GC12P122829	9.7
1489	TP73-AS1	TP73 Antisense RNA 1	RNA Gene	22	GC01M003735	9.7
1490	ISG15	ISG15 Ubiquitin Like Modifier	Protein Coding	47	GC01P001001	9.69
1491	PSAP	Prosaposin	Protein Coding	46	GC10M071816	9.69
1492	AFF4	AF4/FMR2 Family Member 4	Protein Coding	41	GC05M132875	9.69
1493	RASSF5	Ras Association Domain Family Member 5	Protein Coding	40	GC01P206507	9.68
1494	MYO18B	Myosin XVIIIB	Protein Coding	38	GC22P025742	9.68
1495	NF2	Neurofibromin 2	Protein Coding	48	GC22P029603	9.68
1496	SAT1	Spermidine/Spermine N1-Acetyltransferase 1	Protein Coding	45	GC0XP023784	9.68
1497	LRBA	LPS Responsive Beige-Like Anchor Protein	Protein Coding	41	GC04M150264	9.66
1498	TSR2	TSR2 Ribosome Maturation Factor	Protein Coding	37	GC0XP054483	9.66
1499	AURKA	Aurora Kinase A	Protein Coding	50	GC20M056370	9.65
1500	NSUN2	NOP2/Sun RNA Methyltransferase 2	Protein Coding	42	GC05M006599	9.65
1501	IGHV4-38-2	Immunoglobulin Heavy Variable 4-38-2	Protein Coding	8	GC14U901616	9.64
1502	PLEC	Plectin	Protein Coding	42	GC08M143916	9.63
1503	DKK1	Dickkopf WNT Signaling Pathway Inhibitor 1	Protein Coding	45	GC10P052314	9.63
1504	PKLR	Pyruvate Kinase L/R	Protein Coding	47	GC01M155289	9.63
1505	TARDBP	TAR DNA Binding Protein	Protein Coding	45	GC01P011013	9.62
1506	CPB2	Carboxypeptidase B2	Protein Coding	44	GC13M046053	9.62
1507	MIR500A	MicroRNA 500a	RNA Gene	16	GC0XP050008	9.6
1508	XRCC6	X-Ray Repair Cross Complementing 6	Protein Coding	45	GC22P041622	9.6
1509	ITGA6	Integrin Subunit Alpha 6	Protein Coding	49	GC02P172427	9.59
1510	EZR	Ezrin	Protein Coding	45	GC06M158765	9.59
1511	XRCC5	X-Ray Repair Cross Complementing 5	Protein Coding	44	GC02P216107	9.59
1512	UGT1A1	UDP Glucuronosyltransferase Family 1 Member A1	Protein Coding	48	GC02P233760	9.59
1513	HNF1A	HNF1 Homeobox A	Protein Coding	45	GC12P120978	9.58
1514	MIR212	MicroRNA 212	RNA Gene	19	GC17M002050	9.57
1515	TMEM231	Transmembrane Protein 231	Protein Coding	37	GC16M075536	9.56
1516	LY96	Lymphocyte Antigen 96	Protein Coding	42	GC08P073991	9.56
1517	TRAF2	TNF Receptor Associated Factor 2	Protein Coding	44	GC09P136881	9.56
1518	HBG2	Hemoglobin Subunit Gamma 2	Protein Coding	42	GC11M005372	9.55
1519	DARS2	Aspartyl-TRNA Synthetase 2, Mitochondrial	Protein Coding	41	GC01P173824	9.54
1520	FCN3	Ficolin 3	Protein Coding	41	GC01M027379	9.54
1521	EGR2	Early Growth Response 2	Protein Coding	43	GC10M062811	9.53
1522	S100A12	S100 Calcium Binding Protein A12	Protein Coding	39	GC01M153373	9.53
1523	SPINK5	Serine Peptidase Inhibitor Kazal Type 5	Protein Coding	41	GC05P148025	9.52
1524	DPYD	Dihydropyrimidine Dehydrogenase	Protein Coding	51	GC01M097015	9.52
1525	BACH2	BTB Domain And CNC Homolog 2	Protein Coding	40	GC06M089926	9.52
1526	ALOX5AP	Arachidonate 5-Lipoxygenase Activating Protein	Protein Coding	44	GC13P030713	9.51
1527	ATR	ATR Serine/Threonine Kinase	Protein Coding	51	GC03M142449	9.51
1528	XIST	X Inactive Specific Transcript	RNA Gene	24	GC0XM073820	9.51
1529	IGFBP5	Insulin Like Growth Factor Binding Protein 5	Protein Coding	43	GC02M216672	9.5
1530	PTGIS	Prostaglandin I2 Synthase	Protein Coding	47	GC20M049503	9.5
1531	LIPC	Lipase C, Hepatic Type	Protein Coding	44	GC15P058410	9.5
1532	NCOA3	Nuclear Receptor Coactivator 3	Protein Coding	45	GC20P047501	9.5
1533	EFEMP2	EGF Containing Fibulin Extracellular Matrix Protein 2	Protein Coding	43	GC11M065867	9.49
1534	RTN4	Reticulon 4	Protein Coding	44	GC02M054934	9.47
1535	NCF2	Neutrophil Cytosolic Factor 2	Protein Coding	47	GC01M183555	9.46
1536	CYP19A1	Cytochrome P450 Family 19 Subfamily A Member 1	Protein Coding	48	GC15M051208	9.45
1537	AGPAT2	1-Acylglycerol-3-Phosphate O-Acyltransferase 2	Protein Coding	45	GC09M136673	9.45
1538	CD68	CD68 Molecule	Protein Coding	40	GC17P007579	9.44
1539	IRS1	Insulin Receptor Substrate 1	Protein Coding	47	GC02M226731	9.44
1540	RHOB	Ras Homolog Family Member B	Protein Coding	44	GC02P020447	9.41
1541	VPS13A	Vacuolar Protein Sorting 13 Homolog A	Protein Coding	40	GC09P077177	9.4
1542	GP1BB	Glycoprotein Ib Platelet Subunit Beta	Protein Coding	41	GC22P019722	9.39
1543	PTGER4	Prostaglandin E Receptor 4	Protein Coding	46	GC05P040679	9.38
1544	IARS2	Isoleucyl-TRNA Synthetase 2, Mitochondrial	Protein Coding	41	GC01P220094	9.38
1545	CYP2B6	Cytochrome P450 Family 2 Subfamily B Member 6	Protein Coding	47	GC19P040991	9.37
1546	CD27	CD27 Molecule	Protein Coding	45	GC12P008144	9.35
1547	HLA-DQA2	Major Histocompatibility Complex, Class II, DQ Alpha 2	Protein Coding	37	GC06P032741	9.35
1548	MIR134	MicroRNA 134	RNA Gene	18	GC14P104777	9.35
1549	IFIT3	Interferon Induced Protein With Tetratricopeptide Repeats 3	Protein Coding	39	GC10P089327	9.34
1550	ADORA2B	Adenosine A2b Receptor	Protein Coding	47	GC17P015927	9.34
1551	CD2	CD2 Molecule	Protein Coding	44	GC01P116754	9.34
1552	AP3B1	Adaptor Related Protein Complex 3 Subunit Beta 1	Protein Coding	45	GC05M078000	9.33
1553	TGM6	Transglutaminase 6	Protein Coding	39	GC20P002380	9.32
1554	NCR3	Natural Cytotoxicity Triggering Receptor 3	Protein Coding	39	GC06M031588	9.32
1555	TG	Thyroglobulin	Protein Coding	42	GC08P132866	9.32
1556	CRHR1	Corticotropin Releasing Hormone Receptor 1	Protein Coding	45	GC17P045784	9.31
1557	TIMP3	TIMP Metallopeptidase Inhibitor 3	Protein Coding	45	GC22P032800	9.31
1558	B9D1	B9 Domain Containing 1	Protein Coding	36	GC17M019334	9.3
1559	PCAT1	Prostate Cancer Associated Transcript 1	RNA Gene	17	GC08P126553	9.3
1560	WIF1	WNT Inhibitory Factor 1	Protein Coding	45	GC12M065050	9.29
1561	PTCH2	Patched 2	Protein Coding	44	GC01M044819	9.29
1562	HLA-DRB5	Major Histocompatibility Complex, Class II, DR Beta 5	Protein Coding	40	GC06M032683	9.28
1563	PIK3R2	Phosphoinositide-3-Kinase Regulatory Subunit 2	Protein Coding	49	GC19P018153	9.28
1564	ID4	Inhibitor Of DNA Binding 4, HLH Protein	Protein Coding	39	GC06P019837	9.28
1565	TNFRSF11A	TNF Receptor Superfamily Member 11a	Protein Coding	45	GC18P062325	9.28
1566	STIM1	Stromal Interaction Molecule 1	Protein Coding	48	GC11P003855	9.28
1567	GNAS-AS1	GNAS Antisense RNA 1	RNA Gene	22	GC20M058846	9.27
1568	BCS1L	BCS1 Homolog, Ubiquinol-Cytochrome C Reductase Complex Chaperone	Protein Coding	43	GC02P218658	9.27
1569	GPSM2	G Protein Signaling Modulator 2	Protein Coding	41	GC01P108875	9.27
1570	CPS1	Carbamoyl-Phosphate Synthase 1	Protein Coding	45	GC02P210477	9.27
1571	NKX2-5	NK2 Homeobox 5	Protein Coding	44	GC05M173232	9.27
1572	CTSD	Cathepsin D	Protein Coding	52	GC11M001752	9.27
1573	BECN1	Beclin 1	Protein Coding	46	GC17M042810	9.26
1574	PRDX4	Peroxiredoxin 4	Protein Coding	43	GC0XP023665	9.26
1575	FABP3	Fatty Acid Binding Protein 3	Protein Coding	44	GC01M031365	9.25
1576	MATR3	Matrin 3	Protein Coding	41	GC05P139274	9.22
1577	SAMD9	Sterile Alpha Motif Domain Containing 9	Protein Coding	36	GC07M093099	9.2
1578	MIR154	MicroRNA 154	RNA Gene	18	GC14P104778	9.2
1579	SEPSECS	Sep (O-Phosphoserine) TRNA:Sec (Selenocysteine) TRNA Synthase	Protein Coding	43	GC04M025121	9.19
1580	GLUL	Glutamate-Ammonia Ligase	Protein Coding	49	GC01M182350	9.19
1581	LAMA1	Laminin Subunit Alpha 1	Protein Coding	45	GC18M006941	9.19
1582	MST1	Macrophage Stimulating 1	Protein Coding	44	GC03M049683	9.18
1583	PTPN6	Protein Tyrosine Phosphatase Non-Receptor Type 6	Protein Coding	50	GC12P008223	9.17
1584	ANXA1	Annexin A1	Protein Coding	49	GC09P073151	9.17
1585	NAMPT	Nicotinamide Phosphoribosyltransferase	Protein Coding	48	GC07M106248	9.16
1586	CFHR2	Complement Factor H Related 2	Protein Coding	37	GC01P196943	9.16
1587	XBP1	X-Box Binding Protein 1	Protein Coding	45	GC22M028794	9.16
1588	RHO	Rhodopsin	Protein Coding	47	GC03P130619	9.15
1589	ERG	ETS Transcription Factor ERG	Protein Coding	45	GC21M038367	9.15
1590	TFPI	Tissue Factor Pathway Inhibitor	Protein Coding	44	GC02M187464	9.15
1591	IRAK1	Interleukin 1 Receptor Associated Kinase 1	Protein Coding	50	GC0XM154010	9.14
1592	RTN4R	Reticulon 4 Receptor	Protein Coding	43	GC22M020234	9.14
1593	NAA10	N-Alpha-Acetyltransferase 10, NatA Catalytic Subunit	Protein Coding	42	GC0XM153929	9.11
1594	PXN	Paxillin	Protein Coding	45	GC12M120210	9.11
1595	MOG	Myelin Oligodendrocyte Glycoprotein	Protein Coding	45	GC06P047247	9.11
1596	IGFBP7	Insulin Like Growth Factor Binding Protein 7	Protein Coding	45	GC04M057030	9.1
1597	ANKH	ANKH Inorganic Pyrophosphate Transport Regulator	Protein Coding	40	GC05M014706	9.09
1598	RFX5	Regulatory Factor X5	Protein Coding	41	GC01M151340	9.09
1599	SCT	Secretin	Protein Coding	35	GC11M000626	9.09
1600	H4C1	H4 Clustered Histone 1	Protein Coding	31	GC06P026041	9.08
1601	CHD7	Chromodomain Helicase DNA Binding Protein 7	Protein Coding	45	GC08P060678	9.08
1602	CCNE1	Cyclin E1	Protein Coding	48	GC19P029811	9.07
1603	KLRC1	Killer Cell Lectin Like Receptor C1	Protein Coding	40	GC12M013870	9.06
1604	TPO	Thyroid Peroxidase	Protein Coding	48	GC02P001374	9.06
1605	F2RL3	F2R Like Thrombin Or Trypsin Receptor 3	Protein Coding	45	GC19P016888	9.06
1606	PRSS2	Serine Protease 2	Protein Coding	39	GC07P144959	9.06
1607	CCL7	C-C Motif Chemokine Ligand 7	Protein Coding	41	GC17P034270	9.05
1608	RFXANK	Regulatory Factor X Associated Ankyrin Containing Protein	Protein Coding	42	GC19P019192	9.04
1609	PEPD	Peptidase D	Protein Coding	45	GC19M033386	9.04
1610	CLEC4M	C-Type Lectin Domain Family 4 Member M	Protein Coding	41	GC19P007763	9.02
1611	RPL11	Ribosomal Protein L11	Protein Coding	48	GC01P023691	9.01
1612	CORIN	Corin, Serine Peptidase	Protein Coding	44	GC04M047596	9.01
1613	PLOD1	Procollagen-Lysine,2-Oxoglutarate 5-Dioxygenase 1	Protein Coding	41	GC01P011934	9
1614	LZTR1	Leucine Zipper Like Transcription Regulator 1	Protein Coding	43	GC22P020983	9
1615	CDK9	Cyclin Dependent Kinase 9	Protein Coding	45	GC09P127814	9
1616	TNFRSF4	TNF Receptor Superfamily Member 4	Protein Coding	43	GC01M001211	9
1617	MRAP	Melanocortin 2 Receptor Accessory Protein	Protein Coding	37	GC21P032291	8.99
1618	H3-2	H3.2 Histone (Putative)	Protein Coding	17	GC01M143894	8.99
1619	GRN	Granulin Precursor	Protein Coding	47	GC17P044345	8.98
1620	AHCY	Adenosylhomocysteinase	Protein Coding	50	GC20M034276	8.98
1621	ECHS1	Enoyl-CoA Hydratase, Short Chain 1	Protein Coding	47	GC10M133362	8.98
1622	BLOC1S1	Biogenesis Of Lysosomal Organelles Complex 1 Subunit 1	Protein Coding	36	GC12P055718	8.97
1623	PDPK1	3-Phosphoinositide Dependent Protein Kinase 1	Protein Coding	48	GC16P002537	8.97
1624	FLNB	Filamin B	Protein Coding	45	GC03P058008	8.96
1625	MIR219A1	MicroRNA 219a-1	RNA Gene	19	GC06P033207	8.95
1626	MIR184	MicroRNA 184	RNA Gene	23	GC15P079209	8.95
1627	ACVR1	Activin A Receptor Type 1	Protein Coding	51	GC02M157736	8.94
1628	SLC1A2	Solute Carrier Family 1 Member 2	Protein Coding	48	GC11M035272	8.94
1629	COG2	Component Of Oligomeric Golgi Complex 2	Protein Coding	40	GC01P230642	8.92
1630	COX5A	Cytochrome C Oxidase Subunit 5A	Protein Coding	43	GC15M074919	8.92
1631	CDH5	Cadherin 5	Protein Coding	47	GC16P066366	8.92
1632	ALDH7A1	Aldehyde Dehydrogenase 7 Family Member A1	Protein Coding	47	GC05M126541	8.91
1633	TJP1	Tight Junction Protein 1	Protein Coding	43	GC15M029699	8.91
1634	BSG	Basigin (Ok Blood Group)	Protein Coding	44	GC19P000571	8.91
1635	HTR1A	5-Hydroxytryptamine Receptor 1A	Protein Coding	47	GC05M063960	8.91
1636	AGO2	Argonaute RISC Catalytic Component 2	Protein Coding	39	GC08M140522	8.89
1637	KCNJ5	Potassium Inwardly Rectifying Channel Subfamily J Member 5	Protein Coding	47	GC11P128891	8.89
1638	TPH1	Tryptophan Hydroxylase 1	Protein Coding	44	GC11M018040	8.89
1639	CTC1	CST Telomere Replication Complex Component 1	Protein Coding	35	GC17M008875	8.88
1640	AMBP	Alpha-1-Microglobulin/Bikunin Precursor	Protein Coding	41	GC09M114060	8.88
1641	EPAS1	Endothelial PAS Domain Protein 1	Protein Coding	48	GC02P046293	8.88
1642	NDUFS4	NADH:Ubiquinone Oxidoreductase Subunit S4	Protein Coding	44	GC05P053560	8.87
1643	SLC52A3	Solute Carrier Family 52 Member 3	Protein Coding	39	GC20M000741	8.87
1644	SMARCC2	SWI/SNF Related, Matrix Associated, Actin Dependent Regulator Of Chromatin Subfamily C Member 2	Protein Coding	44	GC12M056161	8.87
1645	COL5A2	Collagen Type V Alpha 2 Chain	Protein Coding	41	GC02M189031	8.86
1646	PLA2G4A	Phospholipase A2 Group IVA	Protein Coding	49	GC01P186798	8.86
1647	STMN1	Stathmin 1	Protein Coding	44	GC01M025884	8.86
1648	COL11A1	Collagen Type XI Alpha 1 Chain	Protein Coding	43	GC01M102876	8.85
1649	MT-ND6	Mitochondrially Encoded NADH:Ubiquinone Oxidoreductase Core Subunit 6	Protein Coding	32	GCMTM014151	8.85
1650	KLK3	Kallikrein Related Peptidase 3	Protein Coding	46	GC19P050854	8.85
1651	PRDX5	Peroxiredoxin 5	Protein Coding	46	GC11P064317	8.85
1652	CARD11	Caspase Recruitment Domain Family Member 11	Protein Coding	47	GC07M002906	8.85
1653	HBEGF	Heparin Binding EGF Like Growth Factor	Protein Coding	43	GC05M140332	8.84
1654	KCNQ1	Potassium Voltage-Gated Channel Subfamily Q Member 1	Protein Coding	49	GC11P002444	8.82
1655	MALT1	MALT1 Paracaspase	Protein Coding	47	GC18P058671	8.81
1656	SPRY4-IT1	SPRY4 Intronic Transcript 1	RNA Gene	14	GC05M142318	8.8
1657	USP7	Ubiquitin Specific Peptidase 7	Protein Coding	47	GC16M008892	8.8
1658	PTGDR2	Prostaglandin D2 Receptor 2	Protein Coding	41	GC11M060850	8.8
1659	PES1	Pescadillo Ribosomal Biogenesis Factor 1	Protein Coding	38	GC22M030576	8.79
1660	NDUFA5	NADH:Ubiquinone Oxidoreductase Subunit A5	Protein Coding	41	GC07M123536	8.79
1661	SERPINA6	Serpin Family A Member 6	Protein Coding	43	GC14M094341	8.78
1662	PCSK9	Proprotein Convertase Subtilisin/Kexin Type 9	Protein Coding	51	GC01P055039	8.77
1663	DBH	Dopamine Beta-Hydroxylase	Protein Coding	50	GC09P133636	8.77
1664	PAPPA	Pappalysin 1	Protein Coding	41	GC09P116179	8.77
1665	PSMD5	Proteasome 26S Subunit, Non-ATPase 5	Protein Coding	38	GC09M120815	8.77
1666	ACAN	Aggrecan	Protein Coding	45	GC15P088813	8.75
1667	BDKRB2	Bradykinin Receptor B2	Protein Coding	44	GC14P096205	8.75
1668	SEPTIN9	Septin 9	Protein Coding	35	GC17P077282	8.75
1669	DSG1	Desmoglein 1	Protein Coding	43	GC18P031318	8.74
1670	ABCC9	ATP Binding Cassette Subfamily C Member 9	Protein Coding	44	GC12M021797	8.74
1671	GLE1	GLE1 RNA Export Mediator	Protein Coding	40	GC09P128504	8.73
1672	HMGCL	3-Hydroxy-3-Methylglutaryl-CoA Lyase	Protein Coding	46	GC01M023801	8.71
1673	IGFBP1	Insulin Like Growth Factor Binding Protein 1	Protein Coding	43	GC07P046552	8.71
1674	PRNP	Prion Protein	Protein Coding	47	GC20P004686	8.71
1675	RFXAP	Regulatory Factor X Associated Protein	Protein Coding	37	GC13P036819	8.71
1676	POGZ	Pogo Transposable Element Derived With ZNF Domain	Protein Coding	40	GC01M151375	8.7
1677	MIR375	MicroRNA 375	RNA Gene	19	GC02M219001	8.69
1678	FBL	Fibrillarin	Protein Coding	43	GC19M039834	8.69
1679	DNAI1	Dynein Axonemal Intermediate Chain 1	Protein Coding	41	GC09P034457	8.69
1680	TRAF1	TNF Receptor Associated Factor 1	Protein Coding	43	GC09M120902	8.69
1681	RASGRP1	RAS Guanyl Releasing Protein 1	Protein Coding	46	GC15M038488	8.69
1682	IL1RAPL2	Interleukin 1 Receptor Accessory Protein Like 2	Protein Coding	37	GC0XP104566	8.66
1683	TIRAP	TIR Domain Containing Adaptor Protein	Protein Coding	43	GC11P126284	8.64
1684	ERCC6L2	ERCC Excision Repair 6 Like 2	Protein Coding	37	GC09P095871	8.64
1685	SCN8A	Sodium Voltage-Gated Channel Alpha Subunit 8	Protein Coding	47	GC12P051590	8.63
1686	HADHB	Hydroxyacyl-CoA Dehydrogenase Trifunctional Multienzyme Complex Subunit Beta	Protein Coding	47	GC02P026243	8.63
1687	PIK3R3	Phosphoinositide-3-Kinase Regulatory Subunit 3	Protein Coding	43	GC01M046041	8.62
1688	H4C8	H4 Clustered Histone 8	Protein Coding	31	GC06M027323	8.62
1689	RPSA	Ribosomal Protein SA	Protein Coding	44	GC03P039406	8.62
1690	COL11A2	Collagen Type XI Alpha 2 Chain	Protein Coding	44	GC06M033162	8.62
1691	BAALC	BAALC Binder Of MAP3K1 And KLF4	Protein Coding	36	GC08P103141	8.61
1692	FCN2	Ficolin 2	Protein Coding	40	GC09P134864	8.61
1693	BLOC1S6	Biogenesis Of Lysosomal Organelles Complex 1 Subunit 6	Protein Coding	39	GC15P045588	8.61
1694	NANOG	Nanog Homeobox	Protein Coding	39	GC12P007787	8.6
1695	SCGB3A2	Secretoglobin Family 3A Member 2	Protein Coding	40	GC05P147870	8.59
1696	SCARB1	Scavenger Receptor Class B Member 1	Protein Coding	45	GC12M124776	8.59
1697	MAP2K4	Mitogen-Activated Protein Kinase Kinase 4	Protein Coding	46	GC17P012020	8.59
1698	MAP2	Microtubule Associated Protein 2	Protein Coding	42	GC02P209424	8.57
1699	GNB3	G Protein Subunit Beta 3	Protein Coding	47	GC12P006839	8.57
1700	IL17RA	Interleukin 17 Receptor A	Protein Coding	44	GC22P017086	8.57
1701	MUC6	Mucin 6, Oligomeric Mucus/Gel-Forming	Protein Coding	37	GC11M001002	8.57
1702	NCR1	Natural Cytotoxicity Triggering Receptor 1	Protein Coding	37	GC19P054906	8.56
1703	H4C3	H4 Clustered Histone 3	Protein Coding	31	GC06P028681	8.55
1704	ALPP	Alkaline Phosphatase, Placental	Protein Coding	46	GC02P232378	8.55
1705	DCHS1	Dachsous Cadherin-Related 1	Protein Coding	39	GC11M006621	8.54
1706	HRH1	Histamine Receptor H1	Protein Coding	45	GC03P011113	8.54
1707	EPHB4	EPH Receptor B4	Protein Coding	52	GC07M100803	8.54
1708	TFF1	Trefoil Factor 1	Protein Coding	44	GC21M042362	8.54
1709	GCH1	GTP Cyclohydrolase 1	Protein Coding	47	GC14M054842	8.54
1710	PEBP1	Phosphatidylethanolamine Binding Protein 1	Protein Coding	44	GC12P118135	8.53
1711	FES	FES Proto-Oncogene, Tyrosine Kinase	Protein Coding	48	GC15P090883	8.52
1712	ARSB	Arylsulfatase B	Protein Coding	44	GC05M078777	8.52
1713	KLRD1	Killer Cell Lectin Like Receptor D1	Protein Coding	41	GC12P010226	8.52
1714	KLF4	Kruppel Like Factor 4	Protein Coding	45	GC09M107484	8.52
1715	LRP1	LDL Receptor Related Protein 1	Protein Coding	47	GC12P057128	8.52
1716	FUS	FUS RNA Binding Protein	Protein Coding	44	GC16P031180	8.52
1717	CEACAM1	CEA Cell Adhesion Molecule 1	Protein Coding	43	GC19M042507	8.52
1718	FABP4	Fatty Acid Binding Protein 4	Protein Coding	44	GC08M081478	8.51
1719	FADD	Fas Associated Via Death Domain	Protein Coding	47	GC11P070203	8.51
1720	KIR2DL3	Killer Cell Immunoglobulin Like Receptor, Two Ig Domains And Long Cytoplasmic Tail 3	Protein Coding	36	GC19P055469	8.5
1721	PTGER3	Prostaglandin E Receptor 3	Protein Coding	46	GC01M070852	8.5
1722	ODC1	Ornithine Decarboxylase 1	Protein Coding	47	GC02M010432	8.5
1723	CXCL11	C-X-C Motif Chemokine Ligand 11	Protein Coding	40	GC04M076033	8.5
1724	SERPINI1	Serpin Family I Member 1	Protein Coding	45	GC03P167735	8.5
1725	MT-ND3	Mitochondrially Encoded NADH:Ubiquinone Oxidoreductase Core Subunit 3	Protein Coding	31	GCMTP010061	8.49
1726	CCN1	Cellular Communication Network Factor 1	Protein Coding	31	GC01P085581	8.48
1727	MTHFD1	Methylenetetrahydrofolate Dehydrogenase, Cyclohydrolase And Formyltetrahydrofolate Synthetase 1	Protein Coding	44	GC14P064388	8.47
1728	ARID5B	AT-Rich Interaction Domain 5B	Protein Coding	40	GC10P061901	8.47
1729	ATG7	Autophagy Related 7	Protein Coding	43	GC03P011273	8.47
1730	INPPL1	Inositol Polyphosphate Phosphatase Like 1	Protein Coding	49	GC11P072223	8.47
1731	NFKBIL1	NFKB Inhibitor Like 1	Protein Coding	37	GC06P047302	8.46
1732	IL37	Interleukin 37	Protein Coding	37	GC02P115304	8.46
1733	RREB1	Ras Responsive Element Binding Protein 1	Protein Coding	43	GC06P007107	8.45
1734	KCNB1	Potassium Voltage-Gated Channel Subfamily B Member 1	Protein Coding	47	GC20M049293	8.45
1735	TSPO	Translocator Protein	Protein Coding	43	GC22P043151	8.44
1736	CLDN5	Claudin 5	Protein Coding	41	GC22M019523	8.43
1737	GLB1	Galactosidase Beta 1	Protein Coding	48	GC03M033013	8.42
1738	SLC19A1	Solute Carrier Family 19 Member 1	Protein Coding	45	GC21M045493	8.4
1739	LTA4H	Leukotriene A4 Hydrolase	Protein Coding	46	GC12M096000	8.4
1740	CYP26A1	Cytochrome P450 Family 26 Subfamily A Member 1	Protein Coding	44	GC10P093073	8.39
1741	ADD1	Adducin 1	Protein Coding	44	GC04P002855	8.38
1742	WDR35	WD Repeat Domain 35	Protein Coding	38	GC02M019910	8.38
1743	SAMHD1	SAM And HD Domain Containing Deoxynucleoside Triphosphate Triphosphohydrolase 1	Protein Coding	43	GC20M036890	8.37
1744	MYPN	Myopalladin	Protein Coding	41	GC10P068106	8.37
1745	FTL	Ferritin Light Chain	Protein Coding	47	GC19P048965	8.37
1746	RBP1	Retinol Binding Protein 1	Protein Coding	39	GC03M139517	8.36
1747	WIPF1	WAS/WASL Interacting Protein Family Member 1	Protein Coding	44	GC02M174559	8.35
1748	TBX6	T-Box Transcription Factor 6	Protein Coding	39	GC16M030085	8.35
1749	KIF1B	Kinesin Family Member 1B	Protein Coding	44	GC01P010210	8.35
1750	AIP	Aryl Hydrocarbon Receptor Interacting Protein	Protein Coding	44	GC11P067468	8.33
1751	PVALB	Parvalbumin	Protein Coding	39	GC22M036800	8.31
1752	NR3C2	Nuclear Receptor Subfamily 3 Group C Member 2	Protein Coding	48	GC04M148078	8.31
1753	MT-ND4L	Mitochondrially Encoded NADH:Ubiquinone Oxidoreductase Core Subunit 4L	Protein Coding	28	GCMTP010472	8.31
1754	TGM1	Transglutaminase 1	Protein Coding	45	GC14M024249	8.31
1755	GRIN1	Glutamate Ionotropic Receptor NMDA Type Subunit 1	Protein Coding	49	GC09P137138	8.31
1756	SUOX	Sulfite Oxidase	Protein Coding	45	GC12P055997	8.31
1757	ACADS	Acyl-CoA Dehydrogenase Short Chain	Protein Coding	46	GC12P120843	8.3
1758	MIR100	MicroRNA 100	RNA Gene	21	GC11M122152	8.3
1759	COX10	Cytochrome C Oxidase Assembly Factor Heme A:Farnesyltransferase COX10	Protein Coding	43	GC17P014069	8.29
1760	H4C9	H4 Clustered Histone 9	Protein Coding	31	GC06P028910	8.29
1761	SPPL2C	Signal Peptide Peptidase Like 2C	Protein Coding	32	GC17P045844	8.29
1762	SUFU	SUFU Negative Regulator Of Hedgehog Signaling	Protein Coding	43	GC10P102503	8.28
1763	SSTR2	Somatostatin Receptor 2	Protein Coding	47	GC17P073165	8.27
1764	HELLPAR	HELLP Associated Long Non-Coding RNA	RNA Gene	14	GC12P102197	8.26
1765	H4C2	H4 Clustered Histone 2	Protein Coding	31	GC06M026026	8.26
1766	DAXX	Death Domain Associated Protein	Protein Coding	44	GC06M033318	8.26
1767	NARS1	Asparaginyl-TRNA Synthetase 1	Protein Coding	34	GC18M057601	8.26
1768	C3AR1	Complement C3a Receptor 1	Protein Coding	43	GC12M008058	8.26
1769	DNAH8	Dynein Axonemal Heavy Chain 8	Protein Coding	37	GC06P047481	8.25
1770	H4C15	H4 Clustered Histone 15	Protein Coding	27	GC01M149964	8.25
1771	COQ7	Coenzyme Q7, Hydroxylase	Protein Coding	43	GC16P019067	8.25
1772	HLA-DRA	Major Histocompatibility Complex, Class II, DR Alpha	Protein Coding	47	GC06P032439	8.24
1773	SOX4	SRY-Box Transcription Factor 4	Protein Coding	43	GC06P021593	8.24
1774	TFAP2A	Transcription Factor AP-2 Alpha	Protein Coding	47	GC06M010393	8.24
1775	PDE4B	Phosphodiesterase 4B	Protein Coding	44	GC01P065792	8.24
1776	UQCRFS1	Ubiquinol-Cytochrome C Reductase, Rieske Iron-Sulfur Polypeptide 1	Protein Coding	45	GC19M029205	8.24
1777	CYSLTR1	Cysteinyl Leukotriene Receptor 1	Protein Coding	43	GC0XM078271	8.24
1778	PRDX3	Peroxiredoxin 3	Protein Coding	43	GC10M119167	8.24
1779	MFN2	Mitofusin 2	Protein Coding	48	GC01P011980	8.24
1780	CFHR1	Complement Factor H Related 1	Protein Coding	41	GC01P196788	8.23
1781	MRE11	MRE11 Homolog, Double Strand Break Repair Nuclease	Protein Coding	41	GC11M094444	8.22
1782	SREBF1	Sterol Regulatory Element Binding Transcription Factor 1	Protein Coding	44	GC17M017810	8.21
1783	RPGR	Retinitis Pigmentosa GTPase Regulator	Protein Coding	40	GC0XM038269	8.21
1784	PLA2G10	Phospholipase A2 Group X	Protein Coding	44	GC16M014672	8.2
1785	LMOD3	Leiomodin 3	Protein Coding	39	GC03M069156	8.2
1786	H4C13	H4 Clustered Histone 13	Protein Coding	29	GC06M028372	8.2
1787	ATF6	Activating Transcription Factor 6	Protein Coding	47	GC01P161766	8.2
1788	IFNL3	Interferon Lambda 3	Protein Coding	35	GC19M039243	8.19
1789	NR1H4	Nuclear Receptor Subfamily 1 Group H Member 4	Protein Coding	48	GC12P100473	8.19
1790	MED13L	Mediator Complex Subunit 13L	Protein Coding	39	GC12M115953	8.19
1791	SMO	Smoothened, Frizzled Class Receptor	Protein Coding	48	GC07P129463	8.19
1792	FHL2	Four And A Half LIM Domains 2	Protein Coding	45	GC02M105343	8.19
1793	PGR	Progesterone Receptor	Protein Coding	50	GC11M100943	8.18
1794	STXBP1	Syntaxin Binding Protein 1	Protein Coding	48	GC09P127581	8.18
1795	MIR325	MicroRNA 325	RNA Gene	13	GC0XM077005	8.17
1796	MLLT1	MLLT1 Super Elongation Complex Subunit	Protein Coding	39	GC19M006210	8.17
1797	NFU1	NFU1 Iron-Sulfur Cluster Scaffold	Protein Coding	41	GC02M069395	8.17
1798	TICAM1	Toll Like Receptor Adaptor Molecule 1	Protein Coding	44	GC19M004815	8.16
1799	ALDH18A1	Aldehyde Dehydrogenase 18 Family Member A1	Protein Coding	45	GC10M095605	8.16
1800	PNKP	Polynucleotide Kinase 3'-Phosphatase	Protein Coding	45	GC19M049861	8.15
1801	KIAA0586	KIAA0586	Protein Coding	36	GC14P058427	8.15
1802	PSAT1	Phosphoserine Aminotransferase 1	Protein Coding	48	GC09P078297	8.15
1803	MIR181B1	MicroRNA 181b-1	RNA Gene	19	GC01M198858	8.15
1804	TNC	Tenascin C	Protein Coding	48	GC09M115019	8.15
1805	NEK1	NIMA Related Kinase 1	Protein Coding	43	GC04M169393	8.14
1806	IL13RA2	Interleukin 13 Receptor Subunit Alpha 2	Protein Coding	41	GC0XM115003	8.14
1807	TPSAB1	Tryptase Alpha/Beta 1	Protein Coding	43	GC16P001240	8.12
1808	CTTN	Cortactin	Protein Coding	43	GC11P070398	8.11
1809	MIR497	MicroRNA 497	RNA Gene	17	GC17M007022	8.11
1810	HPS1	HPS1 Biogenesis Of Lysosomal Organelles Complex 3 Subunit 1	Protein Coding	41	GC10M098416	8.1
1811	NRXN1	Neurexin 1	Protein Coding	47	GC02M049918	8.1
1812	CEACAM7	CEA Cell Adhesion Molecule 7	Protein Coding	37	GC19M041673	8.09
1813	POT1	Protection Of Telomeres 1	Protein Coding	43	GC07M124822	8.09
1814	IL18BP	Interleukin 18 Binding Protein	Protein Coding	39	GC11P071998	8.08
1815	F2RL1	F2R Like Trypsin Receptor 1	Protein Coding	45	GC05P076818	8.07
1816	PROS1	Protein S	Protein Coding	47	GC03M093873	8.07
1817	LRRK2	Leucine Rich Repeat Kinase 2	Protein Coding	49	GC12P040196	8.06
1818	DNM1L	Dynamin 1 Like	Protein Coding	47	GC12P032679	8.06
1819	ADCY5	Adenylate Cyclase 5	Protein Coding	48	GC03M123282	8.05
1820	CA9	Carbonic Anhydrase 9	Protein Coding	44	GC09P035673	8.05
1821	CGA	Glycoprotein Hormones, Alpha Polypeptide	Protein Coding	43	GC06M087085	8.04
1822	CETP	Cholesteryl Ester Transfer Protein	Protein Coding	46	GC16P056961	8.04
1823	JUP	Junction Plakoglobin	Protein Coding	47	GC17M041754	8.04
1824	CD52	CD52 Molecule	Protein Coding	36	GC01P026317	8.03
1825	LAMC1	Laminin Subunit Gamma 1	Protein Coding	43	GC01P182992	8.01
1826	CRYAA	Crystallin Alpha A	Protein Coding	44	GC21P043169	8.01
1827	PABPN1	Poly(A) Binding Protein Nuclear 1	Protein Coding	44	GC14P025379	8
1828	PUF60	Poly(U) Binding Splicing Factor 60	Protein Coding	41	GC08M143816	8
1829	FURIN	Furin, Paired Basic Amino Acid Cleaving Enzyme	Protein Coding	46	GC15P090868	8
1830	SYNE1	Spectrin Repeat Containing Nuclear Envelope Protein 1	Protein Coding	41	GC06M152121	8
1831	SRF	Serum Response Factor	Protein Coding	41	GC06P043171	7.99
1832	NCF4	Neutrophil Cytosolic Factor 4	Protein Coding	48	GC22P036860	7.99
1833	DSC2	Desmocollin 2	Protein Coding	45	GC18M031058	7.99
1834	KMT2B	Lysine Methyltransferase 2B	Protein Coding	39	GC19P038227	7.99
1835	H4C11	H4 Clustered Histone 11	Protein Coding	30	GC06P028800	7.97
1836	RELB	RELB Proto-Oncogene, NF-KB Subunit	Protein Coding	45	GC19P045002	7.97
1837	H4C6	H4 Clustered Histone 6	Protein Coding	29	GC06P028909	7.97
1838	AP4M1	Adaptor Related Protein Complex 4 Subunit Mu 1	Protein Coding	39	GC07P100101	7.96
1839	PLP1	Proteolipid Protein 1	Protein Coding	43	GC0XP103773	7.95
1840	AQP2	Aquaporin 2	Protein Coding	46	GC12P049950	7.95
1841	TMPO	Thymopoietin	Protein Coding	45	GC12P098515	7.94
1842	FIG4	FIG4 Phosphoinositide 5-Phosphatase	Protein Coding	43	GC06P109691	7.93
1843	INVS	Inversin	Protein Coding	44	GC09P100099	7.92
1844	THRA	Thyroid Hormone Receptor Alpha	Protein Coding	48	GC17P040058	7.92
1845	GALC	Galactosylceramidase	Protein Coding	43	GC14M087837	7.91
1846	ELP2	Elongator Acetyltransferase Complex Subunit 2	Protein Coding	37	GC18P036129	7.91
1847	MBD5	Methyl-CpG Binding Domain Protein 5	Protein Coding	37	GC02P148021	7.91
1848	WNT3	Wnt Family Member 3	Protein Coding	46	GC17M046762	7.89
1849	CD1A	CD1a Molecule	Protein Coding	41	GC01P158255	7.88
1850	CD47	CD47 Molecule	Protein Coding	43	GC03M108043	7.88
1851	TPI1	Triosephosphate Isomerase 1	Protein Coding	48	GC12P008208	7.87
1852	IFT172	Intraflagellar Transport 172	Protein Coding	39	GC02M027448	7.87
1853	DNAI2	Dynein Axonemal Intermediate Chain 2	Protein Coding	39	GC17P074274	7.87
1854	IDUA	Alpha-L-Iduronidase	Protein Coding	42	GC04P000986	7.86
1855	TYROBP	Transmembrane Immune Signaling Adaptor TYROBP	Protein Coding	43	GC19M035904	7.86
1856	AUTS2	Activator Of Transcription And Developmental Regulator AUTS2	Protein Coding	39	GC07P069598	7.85
1857	PCGF2	Polycomb Group Ring Finger 2	Protein Coding	39	GC17M038733	7.84
1858	ALDH1A1	Aldehyde Dehydrogenase 1 Family Member A1	Protein Coding	47	GC09M072900	7.84
1859	NOD1	Nucleotide Binding Oligomerization Domain Containing 1	Protein Coding	44	GC07M030424	7.84
1860	XPC	XPC Complex Subunit, DNA Damage Recognition And Repair Factor	Protein Coding	45	GC03M015787	7.83
1861	FKBP5	FKBP Prolyl Isomerase 5	Protein Coding	45	GC06M042217	7.83
1862	FAH	Fumarylacetoacetate Hydrolase	Protein Coding	47	GC15P080152	7.83
1863	PIK3CB	Phosphatidylinositol-4,5-Bisphosphate 3-Kinase Catalytic Subunit Beta	Protein Coding	47	GC03M138652	7.83
1864	ATAD1	ATPase Family AAA Domain Containing 1	Protein Coding	41	GC10M087751	7.83
1865	STK4	Serine/Threonine Kinase 4	Protein Coding	48	GC20P044966	7.83
1866	BCL11B	BAF Chromatin Remodeling Complex Subunit BCL11B	Protein Coding	42	GC14M099169	7.82
1867	CDC45	Cell Division Cycle 45	Protein Coding	44	GC22P019479	7.82
1868	BOLA3	BolA Family Member 3	Protein Coding	38	GC02M074136	7.81
1869	PDPN	Podoplanin	Protein Coding	40	GC01P013583	7.81
1870	SLC13A3	Solute Carrier Family 13 Member 3	Protein Coding	43	GC20M046557	7.81
1871	FBN2	Fibrillin 2	Protein Coding	41	GC05M128257	7.8
1872	NSMCE2	NSE2 (MMS21) Homolog, SMC5-SMC6 Complex SUMO Ligase	Protein Coding	39	GC08P125091	7.8
1873	C19orf12	Chromosome 19 Open Reading Frame 12	Protein Coding	36	GC19M029699	7.8
1874	CYP27B1	Cytochrome P450 Family 27 Subfamily B Member 1	Protein Coding	47	GC12M057757	7.79
1875	SLC12A6	Solute Carrier Family 12 Member 6	Protein Coding	48	GC15M034229	7.79
1876	CHGB	Chromogranin B	Protein Coding	39	GC20P005911	7.79
1877	CCL19	C-C Motif Chemokine Ligand 19	Protein Coding	41	GC09M034692	7.78
1878	NCF1	Neutrophil Cytosolic Factor 1	Protein Coding	48	GC07P074773	7.78
1879	DNAAF2	Dynein Axonemal Assembly Factor 2	Protein Coding	37	GC14M049625	7.78
1880	SLC20A2	Solute Carrier Family 20 Member 2	Protein Coding	46	GC08M042416	7.77
1881	ACAD9	Acyl-CoA Dehydrogenase Family Member 9	Protein Coding	43	GC03P130611	7.77
1882	ADAR	Adenosine Deaminase RNA Specific	Protein Coding	44	GC01M154582	7.77
1883	ARSA	Arylsulfatase A	Protein Coding	47	GC22M050622	7.77
1884	IL10RB	Interleukin 10 Receptor Subunit Beta	Protein Coding	44	GC21P033266	7.76
1885	WWOX	WW Domain Containing Oxidoreductase	Protein Coding	47	GC16P078099	7.76
1886	KRT10	Keratin 10	Protein Coding	42	GC17M040818	7.76
1887	ETFA	Electron Transfer Flavoprotein Subunit Alpha	Protein Coding	45	GC15M076215	7.75
1888	NAA50	N-Alpha-Acetyltransferase 50, NatE Catalytic Subunit	Protein Coding	37	GC03M113716	7.75
1889	CTNNA1	Catenin Alpha 1	Protein Coding	47	GC05P138613	7.75
1890	SULT2B1	Sulfotransferase Family 2B Member 1	Protein Coding	45	GC19P048552	7.74
1891	OSM	Oncostatin M	Protein Coding	43	GC22M030262	7.74
1892	AQP5	Aquaporin 5	Protein Coding	45	GC12P049961	7.74
1893	ADAM33	ADAM Metallopeptidase Domain 33	Protein Coding	36	GC20M003596	7.74
1894	RHOBTB2	Rho Related BTB Domain Containing 2	Protein Coding	40	GC08P022987	7.73
1895	COX15	Cytochrome C Oxidase Assembly Homolog COX15	Protein Coding	42	GC10M099696	7.72
1896	LCAT	Lecithin-Cholesterol Acyltransferase	Protein Coding	47	GC16M067939	7.71
1897	PERP	P53 Apoptosis Effector Related To PMP22	Protein Coding	41	GC06M138088	7.7
1898	DDX1	DEAD-Box Helicase 1	Protein Coding	43	GC02P015591	7.7
1899	APTX	Aprataxin	Protein Coding	44	GC09M032886	7.7
1900	MSN	Moesin	Protein Coding	47	GC0XP065588	7.7
1901	SERPINB3	Serpin Family B Member 3	Protein Coding	42	GC18M063655	7.7
1902	MEF2C	Myocyte Enhancer Factor 2C	Protein Coding	48	GC05M088718	7.69
1903	SHBG	Sex Hormone Binding Globulin	Protein Coding	40	GC17P007613	7.69
1904	HTR1B	5-Hydroxytryptamine Receptor 1B	Protein Coding	45	GC06M077478	7.68
1905	H4C12	H4 Clustered Histone 12	Protein Coding	29	GC06M028370	7.67
1906	TRPV3	Transient Receptor Potential Cation Channel Subfamily V Member 3	Protein Coding	43	GC17M003515	7.67
1907	CDC6	Cell Division Cycle 6	Protein Coding	45	GC17P040287	7.66
1908	THBS4	Thrombospondin 4	Protein Coding	43	GC05P079991	7.66
1909	ALOX15	Arachidonate 15-Lipoxygenase	Protein Coding	44	GC17M004630	7.65
1910	KAT6B	Lysine Acetyltransferase 6B	Protein Coding	41	GC10P074827	7.65
1911	H4C4	H4 Clustered Histone 4	Protein Coding	28	GC06M027321	7.65
1912	H4C14	H4 Clustered Histone 14	Protein Coding	28	GC01P149832	7.65
1913	LTB4R	Leukotriene B4 Receptor	Protein Coding	44	GC14P024311	7.64
1914	GAD1	Glutamate Decarboxylase 1	Protein Coding	51	GC02P170813	7.64
1915	PON2	Paraoxonase 2	Protein Coding	42	GC07M095404	7.62
1916	STOX1	Storkhead Box 1	Protein Coding	39	GC10P068827	7.62
1917	DEFB1	Defensin Beta 1	Protein Coding	39	GC08M006870	7.62
1918	TTC37	Tetratricopeptide Repeat Domain 37	Protein Coding	39	GC05M095463	7.61
1919	LAMP2	Lysosomal Associated Membrane Protein 2	Protein Coding	44	GC0XM120426	7.61
1920	H4C5	H4 Clustered Histone 5	Protein Coding	28	GC06P028907	7.6
1921	CANX	Calnexin	Protein Coding	44	GC05P179678	7.59
1922	RAG2	Recombination Activating 2	Protein Coding	42	GC11M036575	7.58
1923	DCLRE1C	DNA Cross-Link Repair 1C	Protein Coding	44	GC10M014897	7.57
1924	PITX2	Paired Like Homeodomain 2	Protein Coding	47	GC04M110617	7.56
1925	GJC2	Gap Junction Protein Gamma 2	Protein Coding	41	GC01P228175	7.56
1926	B4GALT7	Beta-1,4-Galactosyltransferase 7	Protein Coding	41	GC05P177600	7.55
1927	SI	Sucrase-Isomaltase	Protein Coding	43	GC03M164978	7.54
1928	MMADHC	Metabolism Of Cobalamin Associated D	Protein Coding	42	GC02M149569	7.54
1929	AGRN	Agrin	Protein Coding	44	GC01P001020	7.54
1930	REG3A	Regenerating Family Member 3 Alpha	Protein Coding	39	GC02M079157	7.53
1931	UTS2	Urotensin 2	Protein Coding	41	GC01M007843	7.53
1932	FNIP1	Folliculin Interacting Protein 1	Protein Coding	36	GC05M131641	7.52
1933	MIR133A1	MicroRNA 133a-1	RNA Gene	17	GC18M021826	7.51
1934	SEMA3A	Semaphorin 3A	Protein Coding	45	GC07M083955	7.5
1935	JMJD1C	Jumonji Domain Containing 1C	Protein Coding	40	GC10M063167	7.5
1936	FYN	FYN Proto-Oncogene, Src Family Tyrosine Kinase	Protein Coding	48	GC06M111660	7.5
1937	CCKBR	Cholecystokinin B Receptor	Protein Coding	44	GC11P006259	7.5
1938	NAB2	NGFI-A Binding Protein 2	Protein Coding	40	GC12P057088	7.49
1939	VCP	Valosin Containing Protein	Protein Coding	48	GC09M035056	7.49
1940	ATG5	Autophagy Related 5	Protein Coding	44	GC06M106045	7.47
1941	GABRG2	Gamma-Aminobutyric Acid Type A Receptor Subunit Gamma2	Protein Coding	46	GC05P162000	7.46
1942	MYOG	Myogenin	Protein Coding	39	GC01M203083	7.46
1943	PYY	Peptide YY	Protein Coding	42	GC17M043952	7.45
1944	LAMB1	Laminin Subunit Beta 1	Protein Coding	47	GC07M107923	7.44
1945	TSPAN7	Tetraspanin 7	Protein Coding	42	GC0XP038561	7.43
1946	FLII	FLII Actin Remodeling Protein	Protein Coding	41	GC17M018244	7.43
1947	TNNT1	Troponin T1, Slow Skeletal Type	Protein Coding	43	GC19M055132	7.43
1948	MIR494	MicroRNA 494	RNA Gene	17	GC14P104814	7.43
1949	GPX3	Glutathione Peroxidase 3	Protein Coding	44	GC05P150997	7.43
1950	SLC7A7	Solute Carrier Family 7 Member 7	Protein Coding	47	GC14M022773	7.42
1951	SIK1	Salt Inducible Kinase 1	Protein Coding	46	GC21M043414	7.42
1952	GPX2	Glutathione Peroxidase 2	Protein Coding	44	GC14M064939	7.41
1953	RAB7A	RAB7A, Member RAS Oncogene Family	Protein Coding	48	GC03P128749	7.4
1954	XPO1	Exportin 1	Protein Coding	45	GC02M061445	7.4
1955	HLA-DOA	Major Histocompatibility Complex, Class II, DO Alpha	Protein Coding	40	GC06M033004	7.39
1956	MYOM2	Myomesin 2	Protein Coding	39	GC08P002045	7.39
1957	ALDH5A1	Aldehyde Dehydrogenase 5 Family Member A1	Protein Coding	46	GC06P024494	7.38
1958	CYP27A1	Cytochrome P450 Family 27 Subfamily A Member 1	Protein Coding	47	GC02P218781	7.37
1959	HJV	Hemojuvelin BMP Co-Receptor	Protein Coding	35	GC01M146018	7.37
1960	CES1	Carboxylesterase 1	Protein Coding	46	GC16M055836	7.37
1961	NPHS1	NPHS1 Adhesion Molecule, Nephrin	Protein Coding	45	GC19M035825	7.37
1962	BTD	Biotinidase	Protein Coding	44	GC03P015621	7.37
1963	SNAI2	Snail Family Transcriptional Repressor 2	Protein Coding	44	GC08M048854	7.37
1964	MAP3K7	Mitogen-Activated Protein Kinase Kinase Kinase 7	Protein Coding	51	GC06M090513	7.36
1965	MIR135B	MicroRNA 135b	RNA Gene	19	GC01M205448	7.36
1966	CHRM1	Cholinergic Receptor Muscarinic 1	Protein Coding	45	GC11M063457	7.36
1967	ITIH4	Inter-Alpha-Trypsin Inhibitor Heavy Chain 4	Protein Coding	42	GC03M052812	7.36
1968	SOX17	SRY-Box Transcription Factor 17	Protein Coding	43	GC08P054457	7.35
1969	GJA5	Gap Junction Protein Alpha 5	Protein Coding	45	GC01M147756	7.34
1970	MRTFA	Myocardin Related Transcription Factor A	Protein Coding	34	GC22M045655	7.34
1971	PIN1	Peptidylprolyl Cis/Trans Isomerase, NIMA-Interacting 1	Protein Coding	47	GC19P009835	7.34
1972	SUZ12	SUZ12 Polycomb Repressive Complex 2 Subunit	Protein Coding	41	GC17P031937	7.33
1973	UFD1	Ubiquitin Recognition Factor In ER Associated Degradation 1	Protein Coding	35	GC22M019450	7.33
1974	SGK1	Serum/Glucocorticoid Regulated Kinase 1	Protein Coding	48	GC06M134169	7.32
1975	DDC	Dopa Decarboxylase	Protein Coding	52	GC07M050458	7.32
1976	GPR35	G Protein-Coupled Receptor 35	Protein Coding	43	GC02P240605	7.31
1977	VRK1	VRK Serine/Threonine Kinase 1	Protein Coding	48	GC14P096797	7.29
1978	ZEB1	Zinc Finger E-Box Binding Homeobox 1	Protein Coding	48	GC10P031318	7.28
1979	PARK7	Parkinsonism Associated Deglycase	Protein Coding	45	GC01P007983	7.28
1980	MIR191	MicroRNA 191	RNA Gene	20	GC03M049247	7.28
1981	SLC22A5	Solute Carrier Family 22 Member 5	Protein Coding	46	GC05P132369	7.27
1982	MIR101-1	MicroRNA 101-1	RNA Gene	18	GC01M065058	7.27
1983	AIMP2	Aminoacyl TRNA Synthetase Complex Interacting Multifunctional Protein 2	Protein Coding	41	GC07P006016	7.27
1984	AXIN2	Axin 2	Protein Coding	48	GC17M065528	7.26
1985	NNMT	Nicotinamide N-Methyltransferase	Protein Coding	45	GC11P114257	7.26
1986	MT-ND5	Mitochondrially Encoded NADH:Ubiquinone Oxidoreductase Core Subunit 5	Protein Coding	31	GCMTP012339	7.24
1987	SOX11	SRY-Box Transcription Factor 11	Protein Coding	41	GC02P005703	7.24
1988	GAP43	Growth Associated Protein 43	Protein Coding	43	GC03P115623	7.23
1989	RICTOR	RPTOR Independent Companion Of MTOR Complex 2	Protein Coding	44	GC05M038939	7.23
1990	GPR101	G Protein-Coupled Receptor 101	Protein Coding	39	GC0XM137030	7.23
1991	FCER2	Fc Fragment Of IgE Receptor II	Protein Coding	45	GC19M007689	7.22
1992	CRLF1	Cytokine Receptor Like Factor 1	Protein Coding	41	GC19M018572	7.22
1993	COL9A3	Collagen Type IX Alpha 3 Chain	Protein Coding	42	GC20P062816	7.22
1994	ATF4	Activating Transcription Factor 4	Protein Coding	46	GC22P039525	7.21
1995	CFHR3	Complement Factor H Related 3	Protein Coding	39	GC01P196774	7.21
1996	MFAP5	Microfibril Associated Protein 5	Protein Coding	41	GC12M008637	7.21
1997	CD1D	CD1d Molecule	Protein Coding	42	GC01P158178	7.21
1998	HPSE	Heparanase	Protein Coding	44	GC04M083292	7.2
[truncated: 4,785 more rows]

## Sheet: Table S5
Table S5 Network Pharmacology analysis of XCD.
NAME	SUID	Average Shortest Path Length	Betweenness Centrality	Closeness Centrality	Degree	Eccentricity	KIND	NeighborhoodConnectivity	Number Of Directed Edges	Radiality	Stress	Topological Coefficient
Quercetin	290	2.03762	0.659447	0.490769	153	5	Mol	2.02027	153	0.851769	679838	0.0309173
Amygdalin	207	2.7837	0.15541	0.359234	32	5	Mol	3.5	32	0.745186	174112	0.0833333
Stigmasterol	225	2.82759	0.0896681	0.353659	31	5	Mol	4.93333	31	0.738916	175340	0.126882
l-SPD	282	2.94044	0.0603201	0.340085	30	5	Mol	4.96552	30	0.722794	140678	0.16523
Emodin	89	2.82132	0.0810934	0.354444	27	5	Mol	3.88889	27	0.739812	107188	0.0996169
Glabridin	247	2.7837	0.0544099	0.359234	25	4	Mol	6	25	0.745186	135156	0.166667
estrone	257	2.94671	0.0408528	0.339362	25	5	Mol	4.16	25	0.721899	78646	0.117037
Rhein	114	2.88401	0.0636223	0.346739	24	5	Mol	3.41667	24	0.730855	71350	0.100694
PTGS2	85	2.15674	0.147093	0.463663	21	4	target	22.1429	21	0.834751	225600	0.0839002
Machiline	280	2.91536	0.0243485	0.343011	21	5	Mol	6.63158	21	0.726377	65370	0.201128
Licochalcone B	278	2.84639	0.0299308	0.351322	19	4	Mol	6.52632	19	0.736229	76014	0.212551
Sennoside E_qt	120	3.27273	0.0505725	0.305556	18	6	Mol	2.22222	18	0.675325	87904	0.101852
gallic acid-3-O-(6'-O-galloyl)-glucoside	184	3.29781	0.00610513	0.303232	18	6	Mol	3.22222	18	0.671742	10910	0.17094
NCOA2	81	2.33229	0.103555	0.428763	17	4	target	20.8125	17	0.809673	163886	0.0865175
Eupatin	72	2.82132	0.0378262	0.354444	16	4	Mol	7.1875	16	0.739812	91828	0.1875
Toralactone	150	3.01567	0.0680533	0.331601	16	5	Mol	2.9375	16	0.712047	94050	0.096875
PTGS1	108	2.23824	0.0939175	0.446779	15	4	target	24.4667	15	0.823108	131984	0.0957823
Phaseol	279	3.00313	0.0115669	0.332985	14	5	Mol	6.07143	14	0.713838	25746	0.220497
Sennoside D_qt	137	4.63323	0.00081178	0.215832	12	7	Mol	2.08333	12	0.480967	374	0.541667
beta-sitosterol	174	3.00313	0.0264195	0.332985	12	5	Mol	6.16667	12	0.713838	50628	0.184524
Glycyrol	285	3.02821	0.00926364	0.330228	11	5	Mol	6	11	0.710255	21538	0.227273
PGR	177	3.63636	0.0131916	0.275	10	6	target	9	10	0.623377	37544	0.163265
Hydroxygenkwanin	288	2.91536	0.0124499	0.343011	10	5	Mol	9.9	10	0.726377	46874	0.296667
Diosmetin	289	2.91536	0.0116183	0.343011	10	5	Mol	9.8	10	0.726377	43604	0.293333
(6Z,10E,14E,18E)-2,6,10,15,19,23-hexamethyltetracosa-2,6,10,14,18,22-hexaene	213	4.45768	0.0438528	0.224332	9	6	Mol	1.77778	9	0.506046	135728	0.111111
AR	73	2.65204	0.0406719	0.377069	8	5	target	33.125	8	0.763995	76184	0.169974
CAM	74	3.51097	0.00279481	0.284821	8	5	target	16.75	8	0.64129	11684	0.28125
F10	77	2.58934	0.0277506	0.386199	8	5	target	30.25	8	0.772951	42688	0.148477
HSP90	80	3.47335	0.00384359	0.287906	8	5	target	16.125	8	0.646664	14306	0.260776
palmidin A	166	3.69906	0.00118587	0.270339	8	7	Mol	2.375	8	0.61442	868	0.34375
NR3C2	178	3.73668	0.00985721	0.267617	8	6	target	7.71429	8	0.609046	26974	0.191837
NOS2	82	3.58621	0.0447192	0.278846	7	5	target	14.2857	7	0.630542	145492	0.295238
RXRA	179	2.59561	0.0263757	0.385266	7	5	target	41.1429	7	0.772056	56424	0.201723
ADRA2A	180	3.62382	0.00164831	0.275952	7	6	target	23	7	0.625168	5852	0.407407
aloe-emodin	182	2.96552	0.0154634	0.337209	7	5	Mol	8.28571	7	0.719212	16782	0.28022
PPARG	189	2.81505	0.0129233	0.355234	7	5	target	39.1667	7	0.740708	30124	0.225838
(-)-catechin	198	3.98746	0.00020701	0.250786	7	7	Mol	2	7	0.57322	42	1
ADRB2	230	2.61442	0.0259329	0.382494	7	5	target	42.1429	7	0.769369	59424	0.208847
PKA	236	3.46082	0.0031012	0.288949	7	5	target	19.5714	7	0.648455	13396	0.290179
PRSS1	84	2.80878	0.00887388	0.356027	6	5	target	37.8333	6	0.741603	27294	0.219246
SCN5A	86	2.60815	0.0181611	0.383413	6	5	target	44.5	6	0.770264	44690	0.220812
PIK3CG	110	2.53918	0.0433722	0.393827	6	5	target	40	6	0.780116	50234	0.186603
Spinasterol	224	3.24138	0.00154382	0.308511	6	5	Mol	10.6667	6	0.679803	5364	0.508772
ADRA2B	244	3.5047	0.00107282	0.285331	6	5	target	25.75	6	0.642185	5510	0.4125
liquiritin	272	3.09091	0.00363032	0.323529	6	5	Mol	7.83333	6	0.701299	7732	0.297101
DPP4	75	2.89028	0.00524966	0.345987	5	5	target	40.4	5	0.72996	17378	0.252564
F2R	78	3.57367	0.00172542	0.279825	5	5	target	13.8	5	0.632333	4378	0.266667
F7	79	2.78997	0.00910951	0.358427	5	5	target	43	5	0.74429	17874	0.244186
AHR	91	2.74608	0.0312195	0.364155	5	6	target	45	5	0.75056	39322	0.236559
NCOA1	160	3.46708	0.00638502	0.288427	5	5	target	18.6	5	0.647559	18452	0.275
CHRM1	239	3.47962	0.001764	0.287387	5	5	target	25.6	5	0.645768	8862	0.390476
Ziziphin_qt	275	3.12226	0.0133052	0.320281	5	5	Mol	8.2	5	0.69682	10230	0.342857
ESR2	76	3.58621	0.00383018	0.278846	4	5	target	19	4	0.630542	11252	0.375
TOP2	87	3.64263	0.0130241	0.274527	4	5	target	11.25	4	0.622481	17936	0.269737
PRKACA	175	2.75862	0.0205591	0.3625	4	6	target	49.75	4	0.748768	22962	0.266393
SLC6A3	229	3.66144	0.00065023	0.273116	4	6	target	25.75	4	0.619794	3114	0.495
CHRM3	238	3.66144	0.00065023	0.273116	4	6	target	25.75	4	0.619794	3114	0.495
ESRR	248	3.71787	0.00016373	0.268971	4	5	target	17.25	4	0.611733	808	0.541667
MAPK14	250	3.71787	0.00016373	0.268971	4	5	target	17.25	4	0.611733	808	0.541667
GSK3B	251	3.71787	0.00016373	0.268971	4	5	target	17.25	4	0.611733	808	0.541667
CHEK1	253	3.71787	0.00016373	0.268971	4	5	target	17.25	4	0.611733	808	0.541667
PIM1	255	3.71787	0.00016373	0.268971	4	5	target	17.25	4	0.611733	808	0.541667
CCNA2	256	3.71787	0.00016373	0.268971	4	5	target	17.25	4	0.611733	808	0.541667
VEGFA	88	2.91536	0.00231378	0.343011	3	5	target	60.6667	3	0.726377	7352	0.387446
ALOX5	92	2.8652	0.00907182	0.349015	3	6	target	66.3333	3	0.733542	12688	0.384314
CYP1A2	95	2.8652	0.00907182	0.349015	3	6	target	66.3333	3	0.733542	12688	0.384314
CYP3A4	99	2.8652	0.00907182	0.349015	3	6	target	66.3333	3	0.733542	12688	0.384314
FABZ	103	3.60502	0.00509515	0.277391	3	5	target	22.3333	3	0.627855	5234	0.474074
AGLA	121	3.70533	0.00172712	0.269882	3	6	target	20.6667	3	0.613524	8162	0.504274
NCOA6	165	3.94357	0.00360543	0.253577	3	6	target	3.66667	3	0.579489	4108	0.380952
TOP2A	176	2.95925	0.00283003	0.337924	3	6	target	80	3	0.720107	4860	0.512987
KCNH2	191	2.88401	0.00523212	0.346739	3	6	target	65	3	0.730855	11208	0.378698
NOS3	193	3.02821	0.00018843	0.330228	3	6	target	83	3	0.710255	1126	0.557823
sitosterol	221	3.24138	0.00154382	0.308511	3	5	Mol	10.6667	3	0.679803	5364	0.508772
CLR	222	3.24138	0.00154382	0.308511	3	5	Mol	10.6667	3	0.679803	5364	0.508772
IGHG1	227	3.60502	0.00117539	0.277391	3	5	target	20	3	0.627855	2560	0.413043
HTR2A	241	3.66771	0.00049182	0.27265	3	6	target	28	3	0.618898	2196	0.54
CHRM2	243	3.66771	0.00049182	0.27265	3	6	target	28	3	0.618898	2196	0.54
CDK1	252	3.72414	7.725e-05	0.268519	3	5	target	19.3333	3	0.610837	412	0.611111
CA2	260	3.61129	0.0005672	0.27691	3	5	target	24.3333	3	0.626959	2788	0.507246
CHRM4	261	3.75549	0.00013506	0.266277	3	6	target	24.3333	3	0.606359	874	0.630631
PDE3A	263	3.62382	0.00043866	0.275952	3	5	target	21	3	0.625168	2234	0.454545
ADRA1D	266	3.75549	0.00013506	0.266277	3	6	target	24.3333	3	0.606359	874	0.630631
SLC6A4	267	3.75549	0.00013506	0.266277	3	6	target	24.3333	3	0.606359	874	0.630631
(+)-Catechin-pentaacetate	270	3.11599	0.00073693	0.320926	3	5	Mol	11.3333	3	0.697716	1654	0.469697
VEGF	273	3.89342	0.00013885	0.256844	3	6	target	10.3333	3	0.586655	286	0.518519
Mandenol	286	3.01567	0.00049351	0.331601	3	5	Mol	17.3333	3	0.712047	2474	0.583333
ACTIII	90	3.78056	6.817e-05	0.264511	2	6	target	25.5	2	0.602777	192	0.790323
CSNK2A1	93	3.78056	6.817e-05	0.264511	2	6	target	25.5	2	0.602777	192	0.790323
CYP2C9	96	3.78056	6.817e-05	0.264511	2	6	target	25.5	2	0.602777	192	0.790323
CYP2D6	97	3.78056	6.817e-05	0.264511	2	6	target	25.5	2	0.602777	192	0.790323
CYP2E1	98	3.78056	6.817e-05	0.264511	2	6	target	25.5	2	0.602777	192	0.790323
CYP3A43	100	3.78056	6.817e-05	0.264511	2	6	target	25.5	2	0.602777	192	0.790323
CYP3A5	101	3.78056	6.817e-05	0.264511	2	6	target	25.5	2	0.602777	192	0.790323
CYP3A7	102	3.78056	6.817e-05	0.264511	2	6	target	25.5	2	0.602777	192	0.790323
GSTA1	104	3.78056	6.817e-05	0.264511	2	6	target	25.5	2	0.602777	192	0.790323
GSTP1	105	3.78056	6.817e-05	0.264511	2	6	target	25.5	2	0.602777	192	0.790323
NR1H2	106	3.78056	6.817e-05	0.264511	2	6	target	25.5	2	0.602777	192	0.790323
NR1H3	107	3.78056	6.817e-05	0.264511	2	6	target	25.5	2	0.602777	192	0.790323
HSP90A	109	3.59875	0.00214583	0.277875	2	6	target	29.5	2	0.628751	2362	0.527778
AMY2B	124	3.7116	0.0007322	0.269426	2	6	target	25	2	0.612629	3736	0.615385
AMYM	125	3.7116	0.0007322	0.269426	2	6	target	25	2	0.612629	3736	0.615385
AMYP	126	3.7116	0.0007322	0.269426	2	6	target	25	2	0.612629	3736	0.615385
CBHA	128	3.7116	0.0007322	0.269426	2	6	target	25	2	0.612629	3736	0.615385
CEL5A	130	3.7116	0.0007322	0.269426	2	6	target	25	2	0.612629	3736	0.615385
CELCCG	131	3.7116	0.0007322	0.269426	2	6	target	25	2	0.612629	3736	0.615385
ENTB	134	3.7116	0.0007322	0.269426	2	6	target	25	2	0.612629	3736	0.615385
GANB	135	3.7116	0.0007322	0.269426	2	6	target	25	2	0.612629	3736	0.615385
GLT6D1	136	3.7116	0.0007322	0.269426	2	6	target	25	2	0.612629	3736	0.615385
GLTP	138	3.77429	0.00047445	0.26495	2	6	target	22	2	0.603672	3204	0.677419
LACZ	139	3.77429	0.00047445	0.26495	2	6	target	22	2	0.603672	3204	0.677419
LGALS3	140	3.77429	0.00047445	0.26495	2	6	target	22	2	0.603672	3204	0.677419
MALE	141	3.77429	0.00047445	0.26495	2	6	target	22	2	0.603672	3204	0.677419
MALP	142	3.77429	0.00047445	0.26495	2	6	target	22	2	0.603672	3204	0.677419
NEDA	143	3.77429	0.00047445	0.26495	2	6	target	22	2	0.603672	3204	0.677419
SPOII	144	3.77429	0.00047445	0.26495	2	6	target	22	2	0.603672	3204	0.677419
TETX	145	3.77429	0.00047445	0.26495	2	6	target	22	2	0.603672	3204	0.677419
TREZ	146	3.77429	0.00047445	0.26495	2	6	target	22	2	0.603672	3204	0.677419
TVAII	147	3.77429	0.00047445	0.26495	2	6	target	22	2	0.603672	3204	0.677419
TYR	148	3.77429	0.00047445	0.26495	2	6	target	22	2	0.603672	3204	0.677419
ESR1	151	3.94357	0.00523415	0.253577	2	6	target	12.5	2	0.579489	11696	0.5
NR1I2	162	2.89655	0.0110017	0.345238	2	5	target	82	2	0.729064	9908	0.50625
Daucosterol_qt	163	4.80878	0.00012817	0.207953	2	7	Mol	2.5	2	0.455889	156	0.5
PAQR6	164	3.98119	0.00281879	0.251181	2	6	target	7	2	0.574116	3216	0.5
NCF1	167	3.02821	0.00061804	0.330228	2	6	target	78	2	0.710255	3380	0.52381
ABCG2	168	3.02821	0.00061804	0.330228	2	6	target	78	2	0.710255	3380	0.52381
HAS2	169	3.02821	0.00061804	0.330228	2	6	target	78	2	0.710255	3380	0.52381
NFE2L2	170	3.02821	0.00061804	0.330228	2	6	target	78	2	0.710255	3380	0.52381
NQO1	171	3.02821	0.00061804	0.330228	2	6	target	78	2	0.710255	3380	0.52381
PARP1	172	3.02821	0.00061804	0.330228	2	6	target	78	2	0.710255	3380	0.52381
PSMD3	173	3.02821	0.00061804	0.330228	2	6	target	78	2	0.710255	3380	0.52381
CCNB1	185	3.02821	0.00018843	0.330228	2	6	target	83	2	0.710255	1126	0.557823
PLAT	186	3.02821	0.00018843	0.330228	2	6	target	83	2	0.710255	1126	0.557823
THBD	187	3.02821	0.00018843	0.330228	2	6	target	83	2	0.710255	1126	0.557823
SERPINE1	188	3.02821	0.00018843	0.330228	2	6	target	83	2	0.710255	1126	0.557823
F2	190	3.02821	0.00018843	0.330228	2	6	target	83	2	0.710255	1126	0.557823
MMP3	192	3.02821	0.00018843	0.330228	2	6	target	83	2	0.710255	1126	0.557823
ACHE	194	3.02821	0.00018843	0.330228	2	6	target	83	2	0.710255	1126	0.557823
RELA	195	3.02821	0.00018843	0.330228	2	6	target	83	2	0.710255	1126	0.557823
EPS15L1	196	3.02821	0.00018843	0.330228	2	6	target	83	2	0.710255	1126	0.557823
AKT1	197	3.02821	0.00018843	0.330228	2	6	target	83	2	0.710255	1126	0.557823
TNF	199	3.02821	0.00087876	0.330228	2	6	target	77.5	2	0.710255	4352	0.520408
NFKBIA	200	3.02821	0.00087876	0.330228	2	6	target	77.5	2	0.710255	4352	0.520408
POR	201	3.02821	0.00087876	0.330228	2	6	target	77.5	2	0.710255	4352	0.520408
ODC1	202	3.02821	0.00087876	0.330228	2	6	target	77.5	2	0.710255	4352	0.520408
XDH	203	3.02821	0.00087876	0.330228	2	6	target	77.5	2	0.710255	4352	0.520408
CASP8	204	3.02821	0.00087876	0.330228	2	6	target	77.5	2	0.710255	4352	0.520408
TOP1	205	3.02821	0.00087876	0.330228	2	6	target	77.5	2	0.710255	4352	0.520408
gondoic acid	206	3.2163	0.00170911	0.310916	2	5	Mol	9	2	0.683386	1638	0.533333
SLC6A2	228	3.73041	0.00022233	0.268067	2	6	target	27.5	2	0.609942	896	0.616279
PLAU	232	2.87774	0.00452746	0.347495	2	6	target	89	2	0.731751	9128	0.52381
MAOB	234	2.87774	0.00452746	0.347495	2	6	target	89	2	0.731751	9128	0.52381
ADRB1	240	3.77429	7.363e-05	0.26495	2	6	target	24.5	2	0.603672	268	0.652778
GABRA1	245	2.87774	0.00452746	0.347495	2	6	target	89	2	0.731751	9128	0.52381
ABCHE	249	3.63636	0.00036752	0.275	2	5	target	25	2	0.623377	1888	0.545455
DRD1	258	3.84953	5.028e-05	0.259772	2	6	target	27	2	0.592924	224	0.742857
CHRM5	259	3.84953	5.028e-05	0.259772	2	6	target	27	2	0.592924	224	0.742857
OPRD1	262	3.84953	5.028e-05	0.259772	2	6	target	27	2	0.592924	224	0.742857
HTR2C	264	3.84953	5.028e-05	0.259772	2	6	target	27	2	0.592924	224	0.742857
OPRM1	269	3.84953	5.028e-05	0.259772	2	6	target	27	2	0.592924	224	0.742857
SOD1	274	3.01567	0.00102089	0.331601	2	6	target	77	2	0.712047	1110	0.510067
ADRA2C	281	3.81191	3.373e-05	0.262336	2	6	target	24	2	0.598298	306	0.741935
Linolenic acid ethyl ester	287	3.14107	1.668e-05	0.318363	2	5	Mol	18	2	0.694133	88	0.809524
AKR1B1	297	3.03448	0	0.329545	2	6	target	148	2	0.70936	0	0
PPARA	362	3.03448	0	0.329545	2	6	target	148	2	0.70936	0	0
10伪-cucurbita-5,24-diene-3尾-ol	389	4.62069	3.54e-05	0.216418	2	7	Mol	8	2	0.482759	72	0.777778
Schottenol	390	3.25392	0.00069228	0.307322	2	5	Mol	12.5	2	0.678012	2738	0.638889
PPARD	83	3.81818	0	0.261905	1	5	target	16	1	0.597403	0	0
CYP158A2	94	3.81818	0	0.261905	1	6	target	27	1	0.597403	0	0
PRKACAB	111	3.81818	0	0.261905	1	6	target	27	1	0.597403	0	0
VEGFR2	112	3.81818	0	0.261905	1	6	target	27	1	0.597403	0	0
Physciondiglucoside	113	4.6395	0	0.215541	1	6	Mol	4	1	0.480072	0	0
ACTVA_6	115	3.88088	0	0.257674	1	6	target	24	1	0.588446	0	0
KRT12	116	3.88088	0	0.257674	1	6	target	24	1	0.588446	0	0
KRT2	117	3.88088	0	0.257674	1	6	target	24	1	0.588446	0	0
MAPK8	118	3.88088	0	0.257674	1	6	target	24	1	0.588446	0	0
SCO5081	119	3.88088	0	0.257674	1	6	target	24	1	0.588446	0	0
AKR1C3	122	4.26959	0	0.234214	1	7	target	18	1	0.532915	0	0
ALDH2	123	4.26959	0	0.234214	1	7	target	18	1	0.532915	0	0
AURKB	127	4.26959	0	0.234214	1	7	target	18	1	0.532915	0	0
CBR1	129	4.26959	0	0.234214	1	7	target	18	1	0.532915	0	0
DHFRL1	132	4.26959	0	0.234214	1	7	target	18	1	0.532915	0	0
DNMT1	133	4.26959	0	0.234214	1	7	target	18	1	0.532915	0	0
Torachrysone-8-O-beta-D-(6'-oxayl)-glucoside	149	4.6395	0	0.215541	1	6	Mol	4	1	0.480072	0	0
ESRRA	152	4.01254	0	0.249219	1	6	target	16	1	0.569637	0	0
ESRRB	153	4.01254	0	0.249219	1	6	target	16	1	0.569637	0	0
GPER1	154	4.01254	0	0.249219	1	6	target	16	1	0.569637	0	0
HCK	155	4.01254	0	0.249219	1	6	target	16	1	0.569637	0	0
HIBCH	156	4.01254	0	0.249219	1	6	target	16	1	0.569637	0	0
HSP90AA1	157	4.01254	0	0.249219	1	6	target	16	1	0.569637	0	0
HSPA2	158	4.01254	0	0.249219	1	6	target	16	1	0.569637	0	0
JAK1	159	4.01254	0	0.249219	1	6	target	16	1	0.569637	0	0
NQO2	161	4.01254	0	0.249219	1	6	target	16	1	0.569637	0	0
TGF-尾1	181	4	0	0.25	1	6	target	12	1	0.571429	0	0
PKIA	183	3.96238	0	0.252373	1	6	target	7	1	0.576803	0	0
CAMTA	208	3.78056	0	0.264511	1	6	target	32	1	0.602777	0	0
ABO	209	3.78056	0	0.264511	1	6	target	32	1	0.602777	0	0
BLA	210	3.78056	0	0.264511	1	6	target	32	1	0.602777	0	0
CYP2B6	211	3.78056	0	0.264511	1	6	target	32	1	0.602777	0	0
LGTC	212	3.78056	0	0.264511	1	6	target	32	1	0.602777	0	0
KDR	214	5.45455	0	0.183333	1	7	target	9	1	0.363636	0	0
CDKN1A	215	5.45455	0	0.183333	1	7	target	9	1	0.363636	0	0
EGFR	216	5.45455	0	0.183333	1	7	target	9	1	0.363636	0	0
FLT1	217	5.45455	0	0.183333	1	7	target	9	1	0.363636	0	0
FLT3	218	5.45455	0	0.183333	1	7	target	9	1	0.363636	0	0
MTOR	219	5.45455	0	0.183333	1	7	target	9	1	0.363636	0	0
PIK3CA	220	5.45455	0	0.183333	1	7	target	9	1	0.363636	0	0
11,14-eicosadienoic acid	223	3.32915	0	0.300377	1	5	Mol	16	1	0.667264	0	0
ADH1C	226	3.82445	0	0.261475	1	6	target	30	1	0.596507	0	0
AKR	231	3.82445	0	0.261475	1	6	target	30	1	0.596507	0	0
LTA4H	233	3.82445	0	0.261475	1	6	target	30	1	0.596507	0	0
MAOA	235	3.82445	0	0.261475	1	6	target	30	1	0.596507	0	0
CTRB1	237	3.82445	0	0.261475	1	6	target	30	1	0.596507	0	0
GABRA3	242	3.82445	0	0.261475	1	6	target	30	1	0.596507	0	0
CHRNA7	246	3.82445	0	0.261475	1	6	target	30	1	0.596507	0	0
RXRB	254	3.78056	0	0.264511	1	5	target	25	1	0.602777	0	0
OPRK1	265	3.94357	0	0.253577	1	6	target	25	1	0.579489	0	0
DRD2	268	3.94357	0	0.253577	1	6	target	25	1	0.579489	0	0
Mairin	271	4.63323	0	0.215832	1	7	Mol	9	1	0.480967	0	0
ADH1B	276	4.11912	0	0.24277	1	6	target	5	1	0.554411	0	0
GRIA2	277	4.11912	0	0.24277	1	6	target	5	1	0.554411	0	0
DRD5	283	3.9373	0	0.253981	1	6	target	29	1	0.580385	0	0
DRD3	284	3.9373	0	0.253981	1	6	target	29	1	0.580385	0	0
TGFB1	291	3.03448	0	0.329545	1	6	target	148	1	0.70936	0	0
SULT1E1	292	3.03448	0	0.329545	1	6	target	148	1	0.70936	0	0
MGAM	293	3.03448	0	0.329545	1	6	target	148	1	0.70936	0	0
IL2	294	3.03448	0	0.329545	1	6	target	148	1	0.70936	0	0
CYP1B1	295	3.03448	0	0.329545	1	6	target	148	1	0.70936	0	0
HSP 90	296	3.03448	0	0.329545	1	6	target	148	1	0.70936	0	0
CCND1	298	3.03448	0	0.329545	1	6	target	148	1	0.70936	0	0
BCL2	299	3.03448	0	0.329545	1	6	target	148	1	0.70936	0	0
BCL2L1	300	3.03448	0	0.329545	1	6	target	148	1	0.70936	0	0
FOS	301	3.03448	0	0.329545	1	6	target	148	1	0.70936	0	0
CDKN1B	302	3.03448	0	0.329545	1	6	target	148	1	0.70936	0	0
EIF6	303	3.03448	0	0.329545	1	6	target	148	1	0.70936	0	0
CASP9	304	3.03448	0	0.329545	1	6	target	148	1	0.70936	0	0
MMP2	305	3.03448	0	0.329545	1	6	target	148	1	0.70936	0	0
MMP9	306	3.03448	0	0.329545	1	6	target	148	1	0.70936	0	0
MAPK1	307	3.03448	0	0.329545	1	6	target	148	1	0.70936	0	0
IL10	308	3.03448	0	0.329545	1	6	target	148	1	0.70936	0	0
EGF	309	3.03448	0	0.329545	1	6	target	148	1	0.70936	0	0
RBL2	310	3.03448	0	0.329545	1	6	target	148	1	0.70936	0	0
JUN	311	3.03448	0	0.329545	1	6	target	148	1	0.70936	0	0
IL6	312	3.03448	0	0.329545	1	6	target	148	1	0.70936	0	0
CDKN2A	313	3.03448	0	0.329545	1	6	target	148	1	0.70936	0	0
AHSA1	314	3.03448	0	0.329545	1	6	target	148	1	0.70936	0	0
CASP3	315	3.03448	0	0.329545	1	6	target	148	1	0.70936	0	0
TP53	316	3.03448	0	0.329545	1	6	target	148	1	0.70936	0	0
ELK1	317	3.03448	0	0.329545	1	6	target	148	1	0.70936	0	0
RAF1	318	3.03448	0	0.329545	1	6	target	148	1	0.70936	0	0
PRKCA	319	3.03448	0	0.329545	1	6	target	148	1	0.70936	0	0
MMP1	320	3.03448	0	0.329545	1	6	target	148	1	0.70936	0	0
HIF1A	321	3.03448	0	0.329545	1	6	target	148	1	0.70936	0	0
STAT1	322	3.03448	0	0.329545	1	6	target	148	1	0.70936	0	0
CBFA2T1	323	3.03448	0	0.329545	1	6	target	148	1	0.70936	0	0
HERC5	324	3.03448	0	0.329545	1	6	target	148	1	0.70936	0	0
CDC5	325	3.03448	0	0.329545	1	6	target	148	1	0.70936	0	0
HSPA5	326	3.03448	0	0.329545	1	6	target	148	1	0.70936	0	0
ERBB2	327	3.03448	0	0.329545	1	6	target	148	1	0.70936	0	0
ACACA	328	3.03448	0	0.329545	1	6	target	148	1	0.70936	0	0
HMOX1	329	3.03448	0	0.329545	1	6	target	148	1	0.70936	0	0
CAV1	330	3.03448	0	0.329545	1	6	target	148	1	0.70936	0	0
MYC	331	3.03448	0	0.329545	1	6	target	148	1	0.70936	0	0
F3	332	3.03448	0	0.329545	1	6	target	148	1	0.70936	0	0
GJA1	333	3.03448	0	0.329545	1	6	target	148	1	0.70936	0	0
CYP1A1	334	3.03448	0	0.329545	1	6	target	148	1	0.70936	0	0
ICAM1	335	3.03448	0	0.329545	1	6	target	148	1	0.70936	0	0
IL1B	336	3.03448	0	0.329545	1	6	target	148	1	0.70936	0	0
CCL2	337	3.03448	0	0.329545	1	6	target	148	1	0.70936	0	0
SELE	338	3.03448	0	0.329545	1	6	target	148	1	0.70936	0	0
VCAM1	339	3.03448	0	0.329545	1	6	target	148	1	0.70936	0	0
PTGER3	340	3.03448	0	0.329545	1	6	target	148	1	0.70936	0	0
IL8	341	3.03448	0	0.329545	1	6	target	148	1	0.70936	0	0
PRKCB	342	3.03448	0	0.329545	1	6	target	148	1	0.70936	0	0
BIRC5	343	3.03448	0	0.329545	1	6	target	148	1	0.70936	0	0
DUOX2	344	3.03448	0	0.329545	1	6	target	148	1	0.70936	0	0
HSPB1	345	3.03448	0	0.329545	1	6	target	148	1	0.70936	0	0
COL1A1	346	3.03448	0	0.329545	1	6	target	148	1	0.70936	0	0
IFNG	347	3.03448	0	0.329545	1	6	target	148	1	0.70936	0	0
PTEN	348	3.03448	0	0.329545	1	6	target	148	1	0.70936	0	0
IL1A	349	3.03448	0	0.329545	1	6	target	148	1	0.70936	0	0
MPO	350	3.03448	0	0.329545	1	6	target	148	1	0.70936	0	0
GSTP	351	3.03448	0	0.329545	1	6	target	148	1	0.70936	0	0
SLC2A4	352	3.03448	0	0.329545	1	6	target	148	1	0.70936	0	0
COL3A1	353	3.03448	0	0.329545	1	6	target	148	1	0.70936	0	0
GYRB	354	3.03448	0	0.329545	1	6	target	148	1	0.70936	0	0
CXCL11	355	3.03448	0	0.329545	1	6	target	148	1	0.70936	0	0
CXCL2	356	3.03448	0	0.329545	1	6	target	148	1	0.70936	0	0
DCAF5	357	3.03448	0	0.329545	1	6	target	148	1	0.70936	0	0
NR1I3	358	3.03448	0	0.329545	1	6	target	148	1	0.70936	0	0
CHEK2	359	3.03448	0	0.329545	1	6	target	148	1	0.70936	0	0
INSR	360	3.03448	0	0.329545	1	6	target	148	1	0.70936	0	0
CLDN4	361	3.03448	0	0.329545	1	6	target	148	1	0.70936	0	0
HSF1	363	3.03448	0	0.329545	1	6	target	148	1	0.70936	0	0
CRP	364	3.03448	0	0.329545	1	6	target	148	1	0.70936	0	0
CXCL10	365	3.03448	0	0.329545	1	6	target	148	1	0.70936	0	0
CHUK	366	3.03448	0	0.329545	1	6	target	148	1	0.70936	0	0
SPP1	367	3.03448	0	0.329545	1	6	target	148	1	0.70936	0	0
RUNX2	368	3.03448	0	0.329545	1	6	target	148	1	0.70936	0	0
RASSF1	369	3.03448	0	0.329545	1	6	target	148	1	0.70936	0	0
E2F1	370	3.03448	0	0.329545	1	6	target	148	1	0.70936	0	0
E2F2	371	3.03448	0	0.329545	1	6	target	148	1	0.70936	0	0
ACPP	372	3.03448	0	0.329545	1	6	target	148	1	0.70936	0	0
CTSD	373	3.03448	0	0.329545	1	6	target	148	1	0.70936	0	0
IGFBP3	374	3.03448	0	0.329545	1	6	target	148	1	0.70936	0	0
IGF2	375	3.03448	0	0.329545	1	6	target	148	1	0.70936	0	0
CD40LG	376	3.03448	0	0.329545	1	6	target	148	1	0.70936	0	0
IRF1	377	3.03448	0	0.329545	1	6	target	148	1	0.70936	0	0
ERBB3	378	3.03448	0	0.329545	1	6	target	148	1	0.70936	0	0
PON1	379	3.03448	0	0.329545	1	6	target	148	1	0.70936	0	0
DIO1	380	3.03448	0	0.329545	1	6	target	148	1	0.70936	0	0
PCOLCE	381	3.03448	0	0.329545	1	6	target	148	1	0.70936	0	0
NPEPPS	382	3.03448	0	0.329545	1	6	target	148	1	0.70936	0	0
HK2	383	3.03448	0	0.329545	1	6	target	148	1	0.70936	0	0
NKX3-1	384	3.03448	0	0.329545	1	6	target	148	1	0.70936	0	0
RAP1GAP	385	3.03448	0	0.329545	1	6	target	148	1	0.70936	0	0
GSTM1	386	3.03448	0	0.329545	1	6	target	148	1	0.70936	0	0
GSTM2	387	3.03448	0	0.329545	1	6	target	148	1	0.70936	0	0
vitamin-e	388	3.58621	0	0.278846	1	6	Mol	8	1	0.630542	0	0
7-oxo-dihydrokaro-unidiol	391	4.73354	0	0.211258	1	7	Mol	7	1	0.466637	0	0
5-dehydrokarounidiol	392	1	0	1	1	1	Mol	1	1	1	0	0
NR3C1	393	1	0	1	1	1	target	1	1	1	0	0

## Sheet: Table S6
Table S6 Differently expressed genes were identified between the Model and XCD groups in RNA-Seq.
gene	gene_id	biotype	locus	G_FPKM	M_FPKM	p_value	Regulation	GeneID	Synonyms	dbXrefs	chromosome	map_location	description	pathway	GO-CC	GO-MF	GO-BP
Chuk	ENSRNOG00000022485	protein_coding	chr1:263848883-263885169	8.65546	15.2864	0.0643	down	309361	Ikbka|Ikka	RGD:1306661|Ensembl:ENSRNOG00000022485	1	1q54	conserved helix-loop-helix ubiquitous kinase	rno04010(MAPK signaling pathway)//rno04014(Ras signaling pathway)//rno04062(Chemokine signaling pathway)//rno04064(NF-kappa B signaling pathway)//rno04068(FoxO signaling pathway)//rno04151(PI3K-Akt signaling pathway)//rno04210(Apoptosis)//rno04380(Osteoclast differentiation)//rno04620(Toll-like receptor signaling pathway)//rno04621(NOD-like receptor signaling pathway)//rno04622(RIG-I-like recepto…	GO:0009898(cytoplasmic side of plasma membrane)//GO:0035631(CD40 receptor complex)//GO:0005829(cytosol)//GO:0008385(IkappaB kinase complex)//GO:0043231(intracellular membrane-bounded organelle)//GO:0005654(nucleoplasm)//GO:0005737(cytoplasm)	GO:0042803(protein homodimerization activity)//GO:0004672(protein kinase activity)//GO:0046982(protein heterodimerization activity)//GO:0005524(ATP binding)//GO:0097110(scaffold protein binding)//GO:0008384(IkappaB kinase activity)	GO:0033194(response to hydroperoxide)//GO:0043123(positive regulation of I-kappaB kinase/NF-kappaB signaling)//GO:0035994(response to muscle stretch)//GO:0030316(osteoclast differentiation)//GO:0033598(mammary gland epithelial cell proliferation)//GO:0002011(morphogenesis of an epithelial sheet)//GO:0007595(lactation)//GO:0010034(response to acetate)//GO:0007252(I-kappaB phosphorylation)//GO:0032…
Foxs1	ENSRNOG00000008529	protein_coding	chr3:148406512-148407778	4.68472	2.49456	0.04995	up	311547	Fkhl18	RGD:1310679|Ensembl:ENSRNOG00000008529	3	3q41	forkhead box S1		GO:0005634(nucleus)	GO:0000981(RNA polymerase II transcription factor activity, sequence-specific DNA binding)//GO:0003677(DNA binding)//GO:0043565(sequence-specific DNA binding)	GO:0040018(positive regulation of multicellular organism growth)//GO:0001568(blood vessel development)//GO:0045892(negative regulation of transcription, DNA-templated)//GO:0006357(regulation of transcription from RNA polymerase II promoter)//GO:0043433(negative regulation of sequence-specific DNA binding transcription factor activity)//GO:0050885(neuromuscular process controlling balance)
Cfap53	ENSRNOG00000014585	protein_coding	chr18:70263358-70329907	1.88048	3.39185	0.04965	down	364899	Ccdc11|RGD1306734	RGD:1306734|Ensembl:ENSRNOG00000014585	18	18q12.2	cilia and flagella associated protein 53				GO:0042384(cilium assembly)//GO:0003341(cilium movement)
LOC103689986	ENSRNOG00000020616	protein_coding	chr1:87180623-87191588	0.681775	4.0133	0.04955	down	103689986	-	RGD:9097256|Ensembl:ENSRNOG00000020616	1	-	protein YIF1B		GO:0016021(integral component of membrane)
Gngt2	ENSRNOG00000006108	protein_coding	chr10:83655459-83658589	45.86	29.3815	0.0495	up	690825	-	RGD:1591007|Ensembl:ENSRNOG00000006108	10	10q31	G protein subunit gamma transducin 2	rno04014(Ras signaling pathway)//rno04062(Chemokine signaling pathway)//rno04151(PI3K-Akt signaling pathway)//rno04713(Circadian entrainment)//rno04723(Retrograde endocannabinoid signaling)//rno04724(Glutamatergic synapse)//rno04725(Cholinergic synapse)//rno04726(Serotonergic synapse)//rno04727(GABAergic synapse)//rno04728(Dopaminergic synapse)//rno05032(Morphine addiction)//rno05034(Alcoholism)/…	GO:0005575(cellular_component)//GO:0005834(heterotrimeric G-protein complex)	GO:0003924(GTPase activity)//GO:0003674(molecular_function)//GO:0004871(signal transducer activity)	GO:0007186(G-protein coupled receptor signaling pathway)//GO:0008150(biological_process)
Lrguk	ENSRNOG00000008775	protein_coding	chr4:61420008-61544446	0.788809	1.57726	0.0494	down	296968	RGD1308226	RGD:1308226|Ensembl:ENSRNOG00000008775	4	4q22	leucine-rich repeats and guanylate kinase domain containing		GO:0005654(nucleoplasm)//GO:0001669(acrosomal vesicle)//GO:0005737(cytoplasm)//GO:0002177(manchette)		GO:0035082(axoneme assembly)//GO:0007283(spermatogenesis)
Fam227a	ENSRNOG00000021795	protein_coding	chr7:120846329-120882392	3.51711	5.99367	0.0494	down	300074	RGD1305939	RGD:1305939|Ensembl:ENSRNOG00000021795	7	7q34	family with sequence similarity 227, member A
Grik5	ENSRNOG00000020310	protein_coding	chr1:81885520-81946714	4.10206	6.25577	0.04935	down	24407	GluK5|iGlu5	RGD:2735|Ensembl:ENSRNOG00000020310	1	1q21	glutamate ionotropic receptor kainate type subunit 5	rno04080(Neuroactive ligand-receptor interaction)//rno04724(Glutamatergic synapse)	GO:0043204(perikaryon)//GO:0043005(neuron projection)//GO:0016020(membrane)//GO:0030425(dendrite)//GO:0030424(axon)//GO:0045211(postsynaptic membrane)//GO:0014069(postsynaptic density)//GO:0030054(cell junction)//GO:0032983(kainate selective glutamate receptor complex)//GO:0005783(endoplasmic reticulum)//GO:0043195(terminal bouton)//GO:0042734(presynaptic membrane)//GO:0008328(ionotropic glutamat…	GO:0030165(PDZ domain binding)//GO:0008066(glutamate receptor activity)//GO:0042802(identical protein binding)//GO:0017124(SH3 domain binding)//GO:0005234(extracellular-glutamate-gated ion channel activity)//GO:0015277(kainate selective glutamate receptor activity)//GO:0005515(protein binding)	GO:0043113(receptor clustering)//GO:0060079(excitatory postsynaptic potential)//GO:0043525(positive regulation of neuron apoptotic process)//GO:0007268(chemical synaptic transmission)//GO:0042391(regulation of membrane potential)//GO:0006621(protein retention in ER lumen)//GO:0035235(ionotropic glutamate receptor signaling pathway)//GO:0071333(cellular response to glucose stimulus)//GO:0051649(es…
Ube2o	ENSRNOG00000011007	protein_coding	chr10:105506954-105552986	3.27311	5.03926	0.04925	down	303689	RGD1310297	RGD:1310297|Ensembl:ENSRNOG00000011007	10	10q32.3	ubiquitin-conjugating enzyme E2O	rno04120(Ubiquitin mediated proteolysis)	GO:0005634(nucleus)//GO:0005737(cytoplasm)//GO:0005829(cytosol)	GO:0044822(poly(A) RNA binding)//GO:0004842(ubiquitin-protein transferase activity)//GO:0061631(ubiquitin conjugating enzyme activity)//GO:0031625(ubiquitin protein ligase binding)//GO:0061630(ubiquitin protein ligase activity)	GO:0042147(retrograde transport, endosome to Golgi)//GO:0030513(positive regulation of BMP signaling pathway)//GO:0006513(protein monoubiquitination)//GO:0070534(protein K63-linked ubiquitination)
Dus2	ENSRNOG00000019819	protein_coding	chr19:37990373-38033590	9.32785	14.018	0.049	down	291978	Dus2l|RGD1305612	RGD:1305612|Ensembl:ENSRNOG00000019819	19	19q12	dihydrouridine synthase 2		GO:0005739(mitochondrion)//GO:0005737(cytoplasm)//GO:0005829(cytosol)	GO:0017150(tRNA dihydrouridine synthase activity)//GO:0004860(protein kinase inhibitor activity)//GO:0050660(flavin adenine dinucleotide binding)//GO:0003725(double-stranded RNA binding)	GO:0055114(oxidation-reduction process)//GO:1904030(negative regulation of cyclin-dependent protein kinase activity)//GO:0060548(negative regulation of cell death)//GO:0002943(tRNA dihydrouridine synthesis)
Cyp4f5	ENSRNOG00000042496	protein_coding	chr7:14529481-14574361	1.18671	2.30444	0.04895	down	286905	-	RGD:708364|Ensembl:ENSRNOG00000042496	7	7q11	cytochrome P450, family 4, subfamily f, polypeptide 5		GO:0005789(endoplasmic reticulum membrane)	GO:0004497(monooxygenase activity)//GO:0005506(iron ion binding)//GO:0016705(oxidoreductase activity, acting on paired donors, with incorporation or reduction of molecular oxygen)//GO:0070330(aromatase activity)//GO:0020037(heme binding)	GO:0006691(leukotriene metabolic process)//GO:0006954(inflammatory response)//GO:0055114(oxidation-reduction process)
Abhd10	ENSRNOG00000054334	protein_coding	chr11:60054407-60066739	0.706298	0.0714974	0.04855	up	303953	RGD1308084	RGD:1308084|Ensembl:ENSRNOG00000054334	11	11q21	abhydrolase domain containing 10		GO:0005739(mitochondrion)//GO:0005829(cytosol)	GO:0004553(hydrolase activity, hydrolyzing O-glycosyl compounds)//GO:0016787(hydrolase activity)	GO:0019391(glucuronoside catabolic process)
Atp6v0d2	ENSRNOG00000006926	protein_coding	chr5:33843518-33892462	3.81937	1.92398	0.04845	up	297932	-	RGD:1306900|Ensembl:ENSRNOG00000006926	5	5q13	ATPase H+ transporting V0 subunit D2	rno00190(Oxidative phosphorylation)//rno01100(Metabolic pathways)//rno04142(Lysosome)//rno04145(Phagosome)//rno04721(Synaptic vesicle cycle)//rno04966(Collecting duct acid secretion)//rno05152(Tuberculosis)//rno05203(Viral carcinogenesis)//rno05323(Rheumatoid arthritis)	GO:0016471(vacuolar proton-transporting V-type ATPase complex)//GO:0005768(endosome)//GO:0070062(extracellular exosome)//GO:0016020(membrane)//GO:0033179(proton-transporting V-type ATPase, V0 domain)//GO:0005769(early endosome)//GO:0016324(apical plasma membrane)	GO:0003674(molecular_function)//GO:0015078(hydrogen ion transmembrane transporter activity)	GO:0015991(ATP hydrolysis coupled proton transport)//GO:0008150(biological_process)
Itgb4	ENSRNOG00000005580	protein_coding	chr10:104523995-104564480	5.02874	2.4253	0.04765	up	25724	-	RGD:2928|Ensembl:ENSRNOG00000005580	10	10q32.3	integrin subunit beta 4	rno04151(PI3K-Akt signaling pathway)//rno04510(Focal adhesion)//rno04512(ECM-receptor interaction)//rno04810(Regulation of actin cytoskeleton)//rno05410(Hypertrophic cardiomyopathy (HCM))//rno05412(Arrhythmogenic right ventricular cardiomyopathy (ARVC))//rno05414(Dilated cardiomyopathy)	GO:0005604(basement membrane)//GO:0005886(plasma membrane)//GO:0070062(extracellular exosome)//GO:0009986(cell surface)//GO:0005938(cell cortex)//GO:0016020(membrane)//GO:0009925(basal plasma membrane)//GO:0016021(integral component of membrane)//GO:0030056(hemidesmosome)//GO:0030054(cell junction)//GO:0008305(integrin complex)//GO:0043235(receptor complex)//GO:0005634(nucleus)//GO:0005615(extrac…	GO:0001664(G-protein coupled receptor binding)//GO:0004872(receptor activity)//GO:0050839(cell adhesion molecule binding)//GO:0031994(insulin-like growth factor I binding)//GO:0038132(neuregulin binding)	GO:0035878(nail development)//GO:0031581(hemidesmosome assembly)//GO:0061450(trophoblast cell migration)//GO:0048870(cell motility)//GO:0043588(skin development)//GO:0072001(renal system development)//GO:0097186(amelogenesis)//GO:0007155(cell adhesion)//GO:0009611(response to wounding)//GO:0046847(filopodium assembly)//GO:0006914(autophagy)//GO:0007229(integrin-mediated signaling pathway)//GO:004…
Kcne3	ENSRNOG00000017054	protein_coding	chr1:165189984-165196948	9.44502	5.4546	0.0473	up	63883	-	RGD:621384|Ensembl:ENSRNOG00000017054	1	1q32	potassium voltage-gated channel subfamily E regulatory subunit 3	rno04974(Protein digestion and absorption)	GO:0005886(plasma membrane)//GO:0008076(voltage-gated potassium channel complex)//GO:0043204(perikaryon)//GO:0030425(dendrite)//GO:0005575(cellular_component)//GO:0032809(neuronal cell body membrane)//GO:0045121(membrane raft)//GO:0005737(cytoplasm)//GO:0031982(vesicle)	GO:0005515(protein binding)//GO:0005249(voltage-gated potassium channel activity)//GO:0044325(ion channel binding)//GO:0015459(potassium channel regulator activity)	GO:0043266(regulation of potassium ion transport)//GO:0071805(potassium ion transmembrane transport)//GO:1901387(positive regulation of voltage-gated calcium channel activity)//GO:1903817(negative regulation of voltage-gated potassium channel activity)//GO:0060306(regulation of membrane repolarization)//GO:1902260(negative regulation of delayed rectifier potassium channel activity)
Kcp	ENSRNOG00000021855	protein_coding	chr4:56760219-56786754	0.91077	1.6269	0.04725	down	296952	Crim2|RGD1561119	RGD:1561119	4	4q22	kielin/chordin-like protein		GO:0005615(extracellular space)		GO:0030513(positive regulation of BMP signaling pathway)//GO:0002244(hematopoietic progenitor cell differentiation)
Gprasp2	ENSRNOG00000037658	protein_coding	chrX:106360392-106363300	2.03519	3.41859	0.0471	down	317405	RGD1561019	RGD:1561019|Ensembl:ENSRNOG00000037658	X	Xq35	G protein-coupled receptor associated sorting protein 2		GO:0005737(cytoplasm)	GO:0001540(beta-amyloid binding)
Pot1b	ENSRNOG00000047439	protein_coding	chr9:7845844-7891514	2.32299	4.19776	0.04705	down	690237	-	RGD:1582873|Ensembl:ENSRNOG00000047439	9	-	protection of telomeres 1B		GO:0000783(nuclear telomere cap complex)	GO:0098505(G-rich strand telomeric DNA binding)//GO:0017137(Rab GTPase binding)//GO:0010521(telomerase inhibitor activity)	GO:0032210(regulation of telomere maintenance via telomerase)//GO:0051974(negative regulation of telomerase activity)//GO:0007569(cell aging)//GO:0048239(negative regulation of DNA recombination at telomere)//GO:0016233(telomere capping)//GO:0001558(regulation of cell growth)//GO:0050764(regulation of phagocytosis)//GO:0043087(regulation of GTPase activity)//GO:0031848(protection from non-homolog…
Nmral1	ENSRNOG00000003794	protein_coding	chr10:11046023-11055158	4.26436	2.26015	0.04705	up	287063	RGD1311451	RGD:1311451|Ensembl:ENSRNOG00000003794	10	10q12	NmrA-like family domain containing 1		GO:0005634(nucleus)//GO:0005737(cytoplasm)//GO:0048471(perinuclear region of cytoplasm)
Kndc1	ENSRNOG00000027240	protein_coding	chr1:212230258-212277694	0.477566	0.948283	0.0469	down	361672	RGD1565261	RGD:1565261|Ensembl:ENSRNOG00000027240	1	1q41	kinase non-catalytic C-lobe domain (KIND) containing 1		GO:0030425(dendrite)//GO:0005575(cellular_component)//GO:0043025(neuronal cell body)//GO:0032045(guanyl-nucleotide exchange factor complex)	GO:0003674(molecular_function)//GO:0005088(Ras guanyl-nucleotide exchange factor activity)	GO:0050773(regulation of dendrite development)//GO:0021707(cerebellar granule cell differentiation)//GO:0048814(regulation of dendrite morphogenesis)//GO:0007264(small GTPase mediated signal transduction)//GO:0043547(positive regulation of GTPase activity)//GO:0008150(biological_process)//GO:0001934(positive regulation of protein phosphorylation)
Lrrc34	ENSRNOG00000027935	protein_coding	chr2:116347335-116391959	7.06723	11.2753	0.0469	down	499589	RGD1565052	RGD:1565052|Ensembl:ENSRNOG00000027935	2	2q24	leucine rich repeat containing 34		GO:0005575(cellular_component)	GO:0003674(molecular_function)	GO:0008150(biological_process)
Gcnt1	ENSRNOG00000050534	protein_coding	chr1:236580033-236585035	3.43427	2.19387	0.04675	up	64043	core 2 GlcNAc-T	RGD:621370|Ensembl:ENSRNOG00000050534	1	1q43	glucosaminyl (N-acetyl) transferase 1, core 2	rno00512(Mucin type O-Glycan biosynthesis)//rno01100(Metabolic pathways)	GO:0016020(membrane)//GO:0031985(Golgi cisterna)//GO:0005615(extracellular space)//GO:0005802(trans-Golgi network)	GO:0003829(beta-1,3-galactosyl-O-glycosyl-glycoprotein beta-1,6-N-acetylglucosaminyltransferase activity)	GO:0060352(cell adhesion molecule production)//GO:0060993(kidney morphogenesis)//GO:0048729(tissue morphogenesis)//GO:0050901(leukocyte tethering or rolling)//GO:0009101(glycoprotein biosynthetic process)//GO:0032868(response to insulin)
Sult5a1	ENSRNOG00000015695	protein_coding	chr19:55952852-55967836	1.93406	0.755466	0.0467	up	292077	-	RGD:1310002|Ensembl:ENSRNOG00000015695	19	19q12	sulfotransferase family 5A, member 1			GO:0008146(sulfotransferase activity)
Bhlhe41	ENSRNOG00000048961	protein_coding	chr4:180232381-180234804	4.04122	1.88623	0.0466	up	117095	Bhlhb3|Dec2|SHARP-1|Sharp1	RGD:70900|Ensembl:ENSRNOG00000048961	4	4q43	basic helix-loop-helix family, member e41	rno04710(Circadian rhythm)	GO:0005634(nucleus)	GO:0071820(N-box binding)//GO:0042826(histone deacetylase binding)//GO:0001102(RNA polymerase II activating transcription factor binding)//GO:0042803(protein homodimerization activity)//GO:0000981(RNA polymerase II transcription factor activity, sequence-specific DNA binding)//GO:0000978(RNA polymerase II core promoter proximal region sequence-specific DNA binding)//GO:0046982(protein heterodimer…	GO:0032922(circadian regulation of gene expression)//GO:0009649(entrainment of circadian clock)//GO:0006351(transcription, DNA-templated)//GO:0048168(regulation of neuronal synaptic plasticity)//GO:0045892(negative regulation of transcription, DNA-templated)//GO:0000122(negative regulation of transcription from RNA polymerase II promoter)//GO:0007623(circadian rhythm)//GO:0007399(nervous system d…
Uchl1	ENSRNOG00000002343	protein_coding	chr14:43133217-43143973	2.80201	1.01983	0.04585	up	29545	-	RGD:3928|Ensembl:ENSRNOG00000002343	14	14p11	ubiquitin C-terminal hydrolase L1	rno05012(Parkinson's disease)	GO:0005886(plasma membrane)//GO:0043209(myelin sheath)//GO:0005789(endoplasmic reticulum membrane)//GO:0044306(neuron projection terminus)//GO:0030424(axon)//GO:1904115(axon cytoplasm)//GO:0005829(cytosol)//GO:0070062(extracellular exosome)//GO:0005654(nucleoplasm)//GO:0005737(cytoplasm)//GO:0043025(neuronal cell body)	GO:0031625(ubiquitin protein ligase binding)//GO:0031694(alpha-2A adrenergic receptor binding)//GO:0016874(ligase activity)//GO:0008242(omega peptidase activity)//GO:0043130(ubiquitin binding)//GO:0004843(thiol-dependent ubiquitin-specific protease activity)//GO:0004197(cysteine-type endopeptidase activity)	GO:0007409(axonogenesis)//GO:0007628(adult walking behavior)//GO:0016579(protein deubiquitination)//GO:0019896(axonal transport of mitochondrion)//GO:0050905(neuromuscular process)//GO:0007412(axon target recognition)//GO:0048747(muscle fiber development)//GO:0019233(sensory perception of pain)//GO:0008283(cell proliferation)//GO:0043407(negative regulation of MAP kinase activity)//GO:0042755(eat…
RGD1562725	ENSRNOG00000056863	protein_coding	chr5:152070624-152070984	1.07895	0.135651	0.04565	up	500559	-	RGD:1562725	5	5q36	similar to 40S ribosomal protein S20		GO:0022627(cytosolic small ribosomal subunit)	GO:0003723(RNA binding)//GO:0003735(structural constituent of ribosome)	GO:0006412(translation)
LOC100911032	ENSRNOG00000049185	protein_coding	chr4:102643933-102644708	1.54157	0.11295	0.0455	up	100911032	-	RGD:6495277	17	-	uncharacterized LOC100911032		GO:0005615(extracellular space)		GO:0006955(immune response)//GO:0002377(immunoglobulin production)
Atp2c2	ENSRNOG00000049334	protein_coding	chr19:52347579-52404607	2.0918	3.71777	0.04525	down	171496	Spca2	RGD:620647|Ensembl:ENSRNOG00000049334	19	-	ATPase secretory pathway Ca2+ transporting 2		GO:0016021(integral component of membrane)//GO:0005887(integral component of plasma membrane)//GO:0009898(cytoplasmic side of plasma membrane)//GO:0005575(cellular_component)//GO:0048471(perinuclear region of cytoplasm)//GO:0000139(Golgi membrane)//GO:0031410(cytoplasmic vesicle)	GO:0005524(ATP binding)//GO:0003674(molecular_function)//GO:0046872(metal ion binding)//GO:0005388(calcium-transporting ATPase activity)//GO:0015410(manganese-transporting ATPase activity)	GO:0070588(calcium ion transmembrane transport)//GO:0006874(cellular calcium ion homeostasis)//GO:0090280(positive regulation of calcium ion import)//GO:0071421(manganese ion transmembrane transport)//GO:0008150(biological_process)//GO:0061180(mammary gland epithelium development)//GO:0072661(protein targeting to plasma membrane)
1700092M07Rik	ENSRNOG00000048966	protein_coding	chr1:224938800-224939171	0.318847	2.98093	0.0452	down
LOC100912604	ENSRNOG00000046379	protein_coding	chr3:14588869-14591974	2.47526	1.06772	0.04505	up	100912604	-	RGD:6485978|Ensembl:ENSRNOG00000046379	3	-	spermidine synthase-like	rno00270(Cysteine and methionine metabolism)//rno00330(Arginine and proline metabolism)//rno00410(beta-Alanine metabolism)//rno00480(Glutathione metabolism)//rno01100(Metabolic pathways)		GO:0004766(spermidine synthase activity)	GO:0008295(spermidine biosynthetic process)
Rnf212	ENSRNOG00000059010	protein_coding	chr14:1959609-1998102	0.21411	1.49682	0.0448	down	689721	-	RGD:1588767|Ensembl:ENSRNOG00000059010	14	14p22	ring finger protein 212		GO:0000795(synaptonemal complex)	GO:0008270(zinc ion binding)	GO:0007131(reciprocal meiotic recombination)//GO:0006311(meiotic gene conversion)//GO:0051026(chiasma assembly)
Tlr5	ENSRNOG00000022067	protein_coding	chr13:101381509-101385764	3.96032	2.50397	0.04475	up	289337	-	RGD:631351|Ensembl:ENSRNOG00000022067	13	13q26	toll-like receptor 5	rno04620(Toll-like receptor signaling pathway)//rno05132(Salmonella infection)//rno05134(Legionellosis)//rno05321(Inflammatory bowel disease (IBD))	GO:0016020(membrane)//GO:0005887(integral component of plasma membrane)	GO:0004872(receptor activity)//GO:0005149(interleukin-1 receptor binding)//GO:0003674(molecular_function)//GO:0004888(transmembrane signaling receptor activity)	GO:0034146(toll-like receptor 5 signaling pathway)//GO:0032757(positive regulation of interleukin-8 production)//GO:0045087(innate immune response)//GO:0008584(male gonad development)//GO:0002755(MyD88-dependent toll-like receptor signaling pathway)//GO:0050829(defense response to Gram-negative bacterium)//GO:0006954(inflammatory response)//GO:0071222(cellular response to lipopolysaccharide)//GO:…
Qprt	ENSRNOG00000016980	protein_coding	chr1:198544261-198559568	1.50089	0.276628	0.0444	up	293504	-	RGD:1310309|Ensembl:ENSRNOG00000016980	1	1q36	quinolinate phosphoribosyltransferase	rno00760(Nicotinate and nicotinamide metabolism)//rno01100(Metabolic pathways)	GO:0070062(extracellular exosome)//GO:0005737(cytoplasm)	GO:0004514(nicotinate-nucleotide diphosphorylase (carboxylating) activity)//GO:0042803(protein homodimerization activity)	GO:0034213(quinolinate catabolic process)//GO:0009435(NAD biosynthetic process)//GO:0046874(quinolinate metabolic process)//GO:0051259(protein oligomerization)
Coq10a	ENSRNOG00000029571	protein_coding	chr7:2780929-2786949	8.51074	13.6512	0.0441	down	362810	RGD1562447	RGD:1562447|Ensembl:ENSRNOG00000029571	7	7q11	coenzyme Q10A
Ptgds	ENSRNOG00000015550	protein_coding	chr3:2686122-2689084	4.27153	1.88109	0.04385	up	25526	PH2DISO	RGD:3433|Ensembl:ENSRNOG00000015550	3	3p13	prostaglandin D2 synthase	rno00590(Arachidonic acid metabolism)//rno01100(Metabolic pathways)	GO:0070062(extracellular exosome)//GO:0005576(extracellular region)//GO:0005635(nuclear envelope)//GO:0005791(rough endoplasmic reticulum)//GO:0048471(perinuclear region of cytoplasm)//GO:0005794(Golgi apparatus)//GO:0031965(nuclear membrane)//GO:0005615(extracellular space)	GO:0005504(fatty acid binding)//GO:0004667(prostaglandin-D synthase activity)//GO:0005215(transporter activity)//GO:0005501(retinoid binding)	GO:0006810(transport)//GO:2000255(negative regulation of male germ cell proliferation)//GO:0051384(response to glucocorticoid)//GO:0001516(prostaglandin biosynthetic process)//GO:0045187(regulation of circadian sleep/wake cycle, sleep)
RGD1563714	ENSRNOG00000031494	protein_coding	chr5:136073055-136112344	1.25771	2.54668	0.0437	down	500531	-	RGD:1563714|Ensembl:ENSRNOG00000031494	5	5q36	RGD1563714
Cc2d2a	ENSRNOG00000059715	protein_coding	chr14:71895245-71973419	1.00024	1.75017	0.04355	down	498386	RGD1561042	RGD:1561042|Ensembl:ENSRNOG00000059715	14	14q21	coiled-coil and C2 domain containing 2A		GO:0036038(MKS complex)//GO:0035869(ciliary transition zone)		GO:0042384(cilium assembly)//GO:0060271(cilium morphogenesis)//GO:0007507(heart development)//GO:1990403(embryonic brain development)//GO:1904491(protein localization to ciliary transition zone)//GO:0035058(nonmotile primary cilium assembly)//GO:0001843(neural tube closure)//GO:0043010(camera-type eye development)//GO:0044458(motile cilium assembly)//GO:0035082(axoneme assembly)//GO:1903887(motil…
Cks1l	ENSRNOG00000032516	protein_coding	chr5:110831935-110832175	0.382612	4.06604	0.04345	down	681162	Cks1bp6	RGD:1583529	5	5q33	CDC28 protein kinase regulatory subunit 1-like			GO:0016538(cyclin-dependent protein serine/threonine kinase regulator activity)	GO:0051301(cell division)//GO:0045859(regulation of protein kinase activity)
Cttn	ENSRNOG00000047280	protein_coding	chr1:217602697-217638152	16.4428	7.39961	0.0434	up	60465	Cttnb	RGD:619839|Ensembl:ENSRNOG00000047280|Ensembl:ENSRNOG00000050994	1	1q41-q42	cortactin	rno04530(Tight junction)//rno05100(Bacterial invasion of epithelial cells)//rno05205(Proteoglycans in cancer)	GO:0005886(plasma membrane)//GO:0030863(cortical cytoskeleton)//GO:0030027(lamellipodium)//GO:0005938(cell cortex)//GO:0008076(voltage-gated potassium channel complex)//GO:0005794(Golgi apparatus)//GO:0001726(ruffle)//GO:0005884(actin filament)//GO:0043231(intracellular membrane-bounded organelle)//GO:0070062(extracellular exosome)//GO:0030054(cell junction)//GO:0005925(focal adhesion)//GO:000590…	GO:0070064(proline-rich region binding)//GO:0005515(protein binding)//GO:0005522(profilin binding)	GO:0030516(regulation of axon extension)//GO:0030041(actin filament polymerization)//GO:0097062(dendritic spine maintenance)//GO:0048870(cell motility)//GO:0006898(receptor-mediated endocytosis)//GO:0045987(positive regulation of smooth muscle contraction)//GO:0007420(brain development)//GO:0048812(neuron projection morphogenesis)//GO:0097581(lamellipodium organization)//GO:0006886(intracellular …
Cplx1	ENSRNOG00000000060	protein_coding	chr14:2194932-2226598	0.521491	1.36379	0.0429	down	64832	-	RGD:70944|Ensembl:ENSRNOG00000000060	14	14p22	complexin 1	rno04721(Synaptic vesicle cycle)	GO:0070032(synaptobrevin 2-SNAP-25-syntaxin-1a-complexin I complex)//GO:0030425(dendrite)//GO:0043234(protein complex)//GO:0031201(SNARE complex)//GO:0005829(cytosol)//GO:0045202(synapse)//GO:0043025(neuronal cell body)//GO:0043195(terminal bouton)	GO:0000149(SNARE binding)//GO:0005326(neurotransmitter transporter activity)//GO:0017075(syntaxin-1 binding)	GO:0030073(insulin secretion)//GO:0016079(synaptic vesicle exocytosis)
Akap5	ENSRNOG00000006410	protein_coding	chr6:99356508-99361909	6.3273	3.88282	0.04285	up	171026	AKAP150|Akap79|P150	RGD:620829|Ensembl:ENSRNOG00000006410	6	6q24	A-kinase anchoring protein 5		GO:0016323(basolateral plasma membrane)//GO:0005886(plasma membrane)//GO:0043234(protein complex)//GO:0032279(asymmetric synapse)//GO:0048471(perinuclear region of cytoplasm)//GO:0032590(dendrite membrane)//GO:0043198(dendritic shaft)//GO:0043197(dendritic spine)//GO:0014069(postsynaptic density)//GO:0031527(filopodium membrane)//GO:0032591(dendritic spine membrane)//GO:0005856(cytoskeleton)//GO:…	GO:0019900(kinase binding)//GO:0019904(protein domain specific binding)//GO:0032403(protein complex binding)//GO:0034237(protein kinase A regulatory subunit binding)//GO:0019901(protein kinase binding)//GO:0003779(actin binding)//GO:0005516(calmodulin binding)//GO:0045296(cadherin binding)//GO:0008179(adenylate cyclase binding)//GO:0030346(protein phosphatase 2B binding)//GO:0001664(G-protein cou…	GO:0014850(response to muscle activity)//GO:0050796(regulation of insulin secretion)//GO:0010739(positive regulation of protein kinase A signaling)//GO:0051533(positive regulation of NFAT protein import into nucleus)//GO:0021510(spinal cord development)//GO:0007194(negative regulation of adenylate cyclase activity)//GO:0043271(negative regulation of ion transport)//GO:0010524(positive regulation …
Stk33	ENSRNOG00000014590	protein_coding	chr1:173872735-174047572	0.222986	0.716831	0.04255	down	690861	-	RGD:1590972|Ensembl:ENSRNOG00000014590	1	1q33	serine/threonine kinase 33			GO:0005524(ATP binding)//GO:0004674(protein serine/threonine kinase activity)	GO:0046777(protein autophosphorylation)
Kctd14	ENSRNOG00000012494	protein_coding	chr1:162419261-162424825	6.62388	3.88981	0.0424	up	308836	-	RGD:1306430|Ensembl:ENSRNOG00000012494	1	1q32	potassium channel tetramerization domain containing 14				GO:0051260(protein homooligomerization)
LOC100910669	ENSRNOG00000033017	protein_coding	chr12:21678579-21720094	2.96868	1.51288	0.0424	up	100910669	-	RGD:6497409|Ensembl:ENSRNOG00000033017	12	-	paired immunoglobulin-like type 2 receptor alpha-like	rno05168(Herpes simplex infection)	GO:0070062(extracellular exosome)		GO:0007165(signal transduction)
LOC100912478	ENSRNOG00000061059	protein_coding	chr17:35129135-35130045	3.29922	0.308515	0.04235	up	100912478	-	RGD:6486572	17	-	vacuolar ATPase assembly integral membrane protein VMA21-like		GO:0030127(COPII vesicle coat)//GO:0016021(integral component of membrane)//GO:0005789(endoplasmic reticulum membrane)//GO:0033116(endoplasmic reticulum-Golgi intermediate compartment membrane)		GO:0070072(vacuolar proton-transporting V-type ATPase complex assembly)
Syngap1	ENSRNOG00000000483	protein_coding	chr20:5535431-5564437	2.45706	3.91028	0.04205	down	192117	Syngap	RGD:621090|Ensembl:ENSRNOG00000000483|Vega:OTTRNOG00000001955	20	20p12	synaptic Ras GTPase activating protein 1	rno04014(Ras signaling pathway)	GO:0045202(synapse)//GO:0005886(plasma membrane)//GO:0016020(membrane)//GO:0043198(dendritic shaft)//GO:0014069(postsynaptic density)//GO:0030054(cell junction)//GO:0031235(intrinsic component of the cytoplasmic side of the plasma membrane)//GO:0005737(cytoplasm)	GO:0019901(protein kinase binding)//GO:0017124(SH3 domain binding)//GO:0005096(GTPase activator activity)//GO:0005515(protein binding)	GO:0048169(regulation of long-term neuronal synaptic plasticity)//GO:0043113(receptor clustering)//GO:0043524(negative regulation of neuron apoptotic process)//GO:0046580(negative regulation of Ras protein signal transduction)//GO:0008542(visual learning)//GO:0043547(positive regulation of GTPase activity)//GO:0050771(negative regulation of axonogenesis)//GO:0007265(Ras protein signal transductio…
Faap100	ENSRNOG00000036699	protein_coding	chr10:109533486-109551362	2.95713	4.54634	0.04205	down	303742	RGD1306926	RGD:1306926|Ensembl:ENSRNOG00000036699	10	10q32.3	Fanconi anemia core complex associated protein 100	rno03460(Fanconi anemia pathway)	GO:0005654(nucleoplasm)//GO:0043240(Fanconi anaemia nuclear complex)//GO:0005737(cytoplasm)//GO:0045111(intermediate filament cytoskeleton)		GO:0006281(DNA repair)
Ifit1	ENSRNOG00000019050	protein_coding	chr1:252944102-252946170	38.8288	60.6598	0.04165	down	56824	Garg16	RGD:620599|Ensembl:ENSRNOG00000019050	1	1q52	interferon-induced protein with tetratricopeptide repeats 1	rno05160(Hepatitis C)//rno05168(Herpes simplex infection)	GO:0005737(cytoplasm)	GO:0003723(RNA binding)	GO:0071357(cellular response to type I interferon)//GO:0035457(cellular response to interferon-alpha)//GO:0071360(cellular response to exogenous dsRNA)//GO:0051607(defense response to virus)//GO:0035458(cellular response to interferon-beta)//GO:0009615(response to virus)//GO:0050688(regulation of defense response to virus)
RT1-N2	ENSRNOG00000029386	protein_coding	chr20:3135790-3166569	11.801	20.7313	0.04165	down	360323	-	RGD:1595850|Ensembl:ENSRNOG00000029386|Vega:OTTRNOG00000001578	20	20p12	RT1 class Ib, locus N2	rno04144(Endocytosis)//rno04145(Phagosome)//rno04514(Cell adhesion molecules (CAMs))//rno04612(Antigen processing and presentation)//rno04940(Type I diabetes mellitus)//rno05166(HTLV-I infection)//rno05168(Herpes simplex infection)//rno05169(Epstein-Barr virus infection)//rno05203(Viral carcinogenesis)//rno05320(Autoimmune thyroid disease)//rno05330(Allograft rejection)//rno05332(Graft-versus-hos…	GO:0016021(integral component of membrane)//GO:0042612(MHC class I protein complex)	GO:0042605(peptide antigen binding)	GO:0006955(immune response)//GO:0002474(antigen processing and presentation of peptide antigen via MHC class I)
Aldoc	ENSRNOG00000011452	protein_coding	chr10:65586503-65590126	3.93514	1.92444	0.04155	up	24191	ALDCAA|F16dip7|RATALDCAA	RGD:2091|Ensembl:ENSRNOG00000011452	10	10q31-q32.1	aldolase, fructose-bisphosphate C	rno00010(Glycolysis / Gluconeogenesis)//rno00030(Pentose phosphate pathway)//rno00051(Fructose and mannose metabolism)//rno01100(Metabolic pathways)//rno01200(Carbon metabolism)//rno01230(Biosynthesis of amino acids)	GO:0005739(mitochondrion)//GO:0030424(axon)//GO:0005737(cytoplasm)//GO:0070062(extracellular exosome)	GO:0008092(cytoskeletal protein binding)//GO:0005515(protein binding)//GO:0004332(fructose-bisphosphate aldolase activity)	GO:0007568(aging)//GO:0051290(protein heterotetramerization)//GO:0051289(protein homotetramerization)//GO:0031100(organ regeneration)//GO:0006096(glycolytic process)//GO:0001666(response to hypoxia)//GO:0030388(fructose 1,6-bisphosphate metabolic process)//GO:0030855(epithelial cell differentiation)//GO:0014070(response to organic cyclic compound)//GO:0006915(apoptotic process)//GO:0010243(respon…
Cdkn1a	ENSRNOG00000000521	protein_coding	chr20:6351457-6358864	78.816	119.07	0.0415	down	114851	Cip1|UV96|Waf1	RGD:69328|Ensembl:ENSRNOG00000000521	20	20p12	cyclin-dependent kinase inhibitor 1A	rno04012(ErbB signaling pathway)//rno04066(HIF-1 signaling pathway)//rno04068(FoxO signaling pathway)//rno04110(Cell cycle)//rno04115(p53 signaling pathway)//rno04151(PI3K-Akt signaling pathway)//rno04630(Jak-STAT signaling pathway)//rno04921(Oxytocin signaling pathway)//rno05160(Hepatitis C)//rno05161(Hepatitis B)//rno05166(HTLV-I infection)//rno05169(Epstein-Barr virus infection)//rno05200(Path…	GO:0000307(cyclin-dependent protein kinase holoenzyme complex)//GO:0070557(PCNA-p21 complex)//GO:0048471(perinuclear region of cytoplasm)//GO:0005829(cytosol)//GO:0005634(nucleus)//GO:0005737(cytoplasm)	GO:0031625(ubiquitin protein ligase binding)//GO:0032403(protein complex binding)//GO:0004861(cyclin-dependent protein serine/threonine kinase inhibitor activity)//GO:0019912(cyclin-dependent protein kinase activating kinase activity)//GO:0030332(cyclin binding)//GO:0005515(protein binding)	GO:0030890(positive regulation of B cell proliferation)//GO:0034198(cellular response to amino acid starvation)//GO:0016310(phosphorylation)//GO:0010942(positive regulation of cell death)//GO:0042326(negative regulation of phosphorylation)//GO:0045736(negative regulation of cyclin-dependent protein serine/threonine kinase activity)//GO:0090399(replicative senescence)//GO:0060574(intestinal epithe…
Rps29	ENSRNOG00000032542	protein_coding	chr3:147490495-147490666	120.856	50.6938	0.04145	up	25348	-	RGD:3596|Ensembl:ENSRNOG00000004196	6	6q24	ribosomal protein S29	rno03010(Ribosome)	GO:0022627(cytosolic small ribosomal subunit)//GO:0015935(small ribosomal subunit)//GO:0070062(extracellular exosome)//GO:0005925(focal adhesion)//GO:0005737(cytoplasm)	GO:0003735(structural constituent of ribosome)//GO:0003674(molecular_function)//GO:0008270(zinc ion binding)	GO:0006412(translation)//GO:0043065(positive regulation of apoptotic process)
Pgr	ENSRNOG00000006831	protein_coding	chr8:7128655-7187796	0.391094	0.0563515	0.0414	up	25154	-	RGD:3317	8	8q11	progesterone receptor	rno04114(Oocyte meiosis)//rno04914(Progesterone-mediated oocyte maturation)	GO:0043679(axon terminus)//GO:0005886(plasma membrane)//GO:0043204(perikaryon)//GO:0043005(neuron projection)//GO:0030425(dendrite)//GO:0030424(axon)//GO:0005829(cytosol)//GO:0005739(mitochondrion)//GO:0005783(endoplasmic reticulum)//GO:0005634(nucleus)//GO:0043197(dendritic spine)//GO:0005737(cytoplasm)	GO:0000978(RNA polymerase II core promoter proximal region sequence-specific DNA binding)//GO:0003700(transcription factor activity, sequence-specific DNA binding)//GO:0005102(receptor binding)//GO:0043565(sequence-specific DNA binding)//GO:0003707(steroid hormone receptor activity)//GO:0004879(RNA polymerase II transcription factor activity, ligand-activated sequence-specific DNA binding)//GO:00…	GO:0042220(response to cocaine)//GO:0071372(cellular response to follicle-stimulating hormone stimulus)//GO:1904709(negative regulation of granulosa cell apoptotic process)//GO:0043066(negative regulation of apoptotic process)//GO:0048286(lung alveolus development)//GO:0045893(positive regulation of transcription, DNA-templated)//GO:0010629(negative regulation of gene expression)//GO:0043401(ster…
Armcx1	ENSRNOG00000037709	protein_coding	chrX:105537601-105539375	0.0152808	1.03139	0.04115	down	501619	-	RGD:1561629|Ensembl:ENSRNOG00000046862	X	Xq34	armadillo repeat containing, X-linked 1		GO:0016021(integral component of membrane)
Mcart1	ENSRNOG00000050061	protein_coding	chr5:60944562-60955943	0.0123613	0.761199	0.04115	down	313241	Slc25a51	RGD:1305190|Ensembl:ENSRNOG00000050061|Vega:OTTRNOG00000001074	5	5q22	mitochondrial carrier triple repeat 1		GO:0005743(mitochondrial inner membrane)//GO:0016021(integral component of membrane)	GO:0003735(structural constituent of ribosome)	GO:0006412(translation)//GO:0006810(transport)
Gtf2a1l	ENSRNOG00000016703	protein_coding	chr6:12415804-12468596	0.572344	1.52484	0.04105	down	316711	Gtf2a1lf	RGD:1308625|Ensembl:ENSRNOG00000016703	6	6q12	general transcription factor 2A subunit 1 like	rno03022(Basal transcription factors)//rno05203(Viral carcinogenesis)	GO:0005672(transcription factor TFIIA complex)//GO:0005634(nucleus)//GO:0005737(cytoplasm)	GO:0003713(transcription coactivator activity)	GO:0006366(transcription from RNA polymerase II promoter)//GO:0050890(cognition)//GO:0006367(transcription initiation from RNA polymerase II promoter)//GO:1903506(regulation of nucleic acid-templated transcription)
Plppr2	ENSRNOG00000012164	protein_coding	chr8:22947151-22959554	1.23311	2.26042	0.041	down	300443	Lppr2|Prg-4	RGD:1597171|Ensembl:ENSRNOG00000012164	8	8q13	phospholipid phosphatase related 2		GO:0016021(integral component of membrane)//GO:0005887(integral component of plasma membrane)	GO:0008195(phosphatidate phosphatase activity)//GO:0042577(lipid phosphatase activity)	GO:0006644(phospholipid metabolic process)//GO:0046839(phospholipid dephosphorylation)//GO:0007165(signal transduction)
Sycp2	ENSRNOG00000061690	protein_coding	chr3:173884286-173947018	0.361712	0.760979	0.04095	down	83820	-	RGD:69429|Ensembl:ENSRNOG00000061690	3	3q43	synaptonemal complex protein 2		GO:0000800(lateral element)//GO:0000795(synaptonemal complex)//GO:0005634(nucleus)	GO:0046982(protein heterodimerization activity)//GO:0003677(DNA binding)	GO:0007140(male meiosis)//GO:0009566(fertilization)//GO:0009887(organ morphogenesis)//GO:0051301(cell division)//GO:0007143(female meiotic division)//GO:0048808(male genitalia morphogenesis)//GO:0043066(negative regulation of apoptotic process)
Lacc1	ENSRNOG00000022094	protein_coding	chr15:59209828-59215803	5.37256	2.95243	0.04065	up	313790	RGD1310185	RGD:1310185|Ensembl:ENSRNOG00000022094	15	15q11	laccase domain containing 1
Fam110c	ENSRNOG00000005660	protein_coding	chr6:49968472-49974728	1.65497	0.841763	0.0406	up	500638	-	RGD:1564713|Ensembl:ENSRNOG00000005660	6	6q16	family with sequence similarity 110, member C		GO:0005874(microtubule)//GO:0005938(cell cortex)//GO:0005815(microtubule organizing center)//GO:0005654(nucleoplasm)//GO:0005737(cytoplasm)//GO:0000922(spindle pole)	GO:0043014(alpha-tubulin binding)	GO:0030335(positive regulation of cell migration)//GO:0051897(positive regulation of protein kinase B signaling)//GO:0060491(regulation of cell projection assembly)
Ucp1	ENSRNOG00000003580	protein_coding	chr19:24456975-24464807	12.5672	0.0237498	0.04055	up	24860	Ucp|Ucpa|Uncp	RGD:3931|Ensembl:ENSRNOG00000003580	19	19p11-q11	uncoupling protein 1	rno03320(PPAR signaling pathway)//rno05016(Huntington's disease)	GO:0005740(mitochondrial envelope)//GO:0005739(mitochondrion)//GO:0005743(mitochondrial inner membrane)//GO:0016021(integral component of membrane)	GO:0003735(structural constituent of ribosome)//GO:0017077(oxidative phosphorylation uncoupler activity)	GO:1903495(cellular response to dehydroepiandrosterone)//GO:0015992(proton transport)//GO:0006839(mitochondrial transport)//GO:0044253(positive regulation of multicellular organismal metabolic process)//GO:0006412(translation)//GO:0006091(generation of precursor metabolites and energy)//GO:0006357(regulation of transcription from RNA polymerase II promoter)//GO:0032870(cellular response to hormon…
Fam57b	ENSRNOG00000019914	protein_coding	chr1:198259495-198265839	0.789396	0.0158641	0.04055	up	293493	RGD1308215	RGD:1308215|Ensembl:ENSRNOG00000019914	1	1q36	family with sequence similarity 57, member B		GO:0005783(endoplasmic reticulum)//GO:0016021(integral component of membrane)//GO:0005794(Golgi apparatus)	GO:0050291(sphingosine N-acyltransferase activity)	GO:0045599(negative regulation of fat cell differentiation)//GO:0046513(ceramide biosynthetic process)
Mak	ENSRNOG00000015101	protein_coding	chr17:21521504-21568440	1.29922	2.37239	0.0405	down	25677	-	RGD:3036|Ensembl:ENSRNOG00000015101	17	17p12	male germ cell-associated kinase		GO:0031514(motile cilium)//GO:0001917(photoreceptor inner segment)//GO:0005930(axoneme)//GO:0001750(photoreceptor outer segment)//GO:0005813(centrosome)//GO:0030496(midbody)//GO:0097542(ciliary tip)//GO:0032391(photoreceptor connecting cilium)//GO:0005634(nucleus)//GO:0005737(cytoplasm)//GO:0072686(mitotic spindle)	GO:0004672(protein kinase activity)//GO:0005524(ATP binding)//GO:0004693(cyclin-dependent protein serine/threonine kinase activity)//GO:0003713(transcription coactivator activity)	GO:0051726(regulation of cell cycle)//GO:0045494(photoreceptor cell maintenance)//GO:0006468(protein phosphorylation)//GO:0006351(transcription, DNA-templated)//GO:0030154(cell differentiation)//GO:0007283(spermatogenesis)//GO:0046777(protein autophosphorylation)//GO:0007275(multicellular organism development)//GO:1902856(negative regulation of nonmotile primary cilium assembly)//GO:0006355(regul…
RGD1562037	ENSRNOG00000027938	protein_coding	chr17:55670330-55709740	7.20816	4.75655	0.0405	up	498764	-	RGD:1562037|Ensembl:ENSRNOG00000027938	17	17q12.1	similar to OTTHUMP00000046255		GO:0030054(cell junction)//GO:0005911(cell-cell junction)
Fam20a	ENSRNOG00000003969	protein_coding	chr10:97962692-98018014	4.89737	7.71044	0.0401	down	303635	RGD1306364	RGD:1306364|Ensembl:ENSRNOG00000003969	10	10q32.1	family with sequence similarity 20, member A		GO:0005783(endoplasmic reticulum)//GO:0005623(cell)//GO:0070062(extracellular exosome)//GO:0005794(Golgi apparatus)	GO:0043539(protein serine/threonine kinase activator activity)//GO:0004674(protein serine/threonine kinase activity)	GO:0055074(calcium ion homeostasis)//GO:0071902(positive regulation of protein serine/threonine kinase activity)//GO:0031214(biomineral tissue development)//GO:0070166(enamel mineralization)//GO:0001934(positive regulation of protein phosphorylation)//GO:0044691(tooth eruption)
Rnf149	ENSRNOG00000013946	protein_coding	chr9:46286656-46309451	22.2484	14.4915	0.0401	up	363222	-	RGD:1308460|Ensembl:ENSRNOG00000013946	9	9q21	ring finger protein 149		GO:0016020(membrane)//GO:0016021(integral component of membrane)//GO:0070062(extracellular exosome)	GO:0008270(zinc ion binding)//GO:0061630(ubiquitin protein ligase activity)	GO:0031647(regulation of protein stability)//GO:0043409(negative regulation of MAPK cascade)//GO:0016567(protein ubiquitination)//GO:0035690(cellular response to drug)
Hdac10	ENSRNOG00000031915	protein_coding	chr7:130102346-130107437	6.36372	10.0212	0.04005	down	362981	-	RGD:1305874|Ensembl:ENSRNOG00000031915	7	7q34	histone deacetylase 10	rno05034(Alcoholism)//rno05203(Viral carcinogenesis)	GO:0005634(nucleus)//GO:0000118(histone deacetylase complex)//GO:0005575(cellular_component)//GO:0005737(cytoplasm)//GO:0005654(nucleoplasm)	GO:0003674(molecular_function)//GO:0042826(histone deacetylase binding)//GO:0019899(enzyme binding)//GO:0033558(protein deacetylase activity)//GO:0032041(NAD-dependent histone deacetylase activity (H3-K14 specific))//GO:0004407(histone deacetylase activity)	GO:0006476(protein deacetylation)//GO:0000122(negative regulation of transcription from RNA polymerase II promoter)//GO:0006351(transcription, DNA-templated)//GO:0014003(oligodendrocyte development)//GO:0016575(histone deacetylation)//GO:0070932(histone H3 deacetylation)//GO:0045892(negative regulation of transcription, DNA-templated)//GO:0006355(regulation of transcription, DNA-templated)
Fam222a	ENSRNOG00000001198	protein_coding	chr12:47748164-47793534	0.731586	1.91896	0.0399	down	498193	RGD1565883	RGD:1565883|Ensembl:ENSRNOG00000001198	12	12q16	family with sequence similarity 222, member A
Dnaaf3	ENSRNOG00000038600	protein_coding	chr1:72874403-72886488	5.39365	10.2168	0.0399	down	100359753	-	RGD:2323487|Ensembl:ENSRNOG00000038600	1	-	dynein, axonemal, assembly factor 3		GO:0005737(cytoplasm)		GO:0070286(axonemal dynein complex assembly)//GO:0044458(motile cilium assembly)//GO:0007507(heart development)//GO:0007368(determination of left/right symmetry)
Pid1	ENSRNOG00000029735	protein_coding	chr9:91665985-91882927	8.68465	5.60021	0.0398	up	501174	Ab1-119|RGD1560766	RGD:1560766|Ensembl:ENSRNOG00000029735	9	9q34	phosphotyrosine interaction domain containing 1		GO:0005654(nucleoplasm)//GO:0005737(cytoplasm)		GO:0070346(positive regulation of fat cell proliferation)//GO:0070584(mitochondrion morphogenesis)//GO:0010628(positive regulation of gene expression)//GO:0046325(negative regulation of glucose import)//GO:0045444(fat cell differentiation)//GO:2001171(positive regulation of ATP biosynthetic process)//GO:2000377(regulation of reactive oxygen species metabolic process)//GO:0045944(positive regulati…
Slc4a1	ENSRNOG00000020951	protein_coding	chr10:90296140-90312386	3.95151	6.12592	0.03945	down	24779	-	RGD:3710|Ensembl:ENSRNOG00000020951	10	10q32	solute carrier family 4 (anion exchanger), member 1	rno04966(Collecting duct acid secretion)	GO:0030018(Z disc)//GO:0005886(plasma membrane)//GO:0005887(integral component of plasma membrane)//GO:0009986(cell surface)//GO:0014704(intercalated disc)//GO:0016021(integral component of membrane)//GO:0016323(basolateral plasma membrane)//GO:0030863(cortical cytoskeleton)//GO:0070062(extracellular exosome)//GO:0016020(membrane)//GO:0072562(blood microparticle)	GO:0008509(anion transmembrane transporter activity)//GO:0042803(protein homodimerization activity)//GO:0015106(bicarbonate transmembrane transporter activity)//GO:0019899(enzyme binding)//GO:0030506(ankyrin binding)//GO:0015108(chloride transmembrane transporter activity)//GO:0005452(inorganic anion exchanger activity)//GO:0003779(actin binding)//GO:0008022(protein C-terminus binding)//GO:001530…	GO:0009414(response to water deprivation)//GO:0015701(bicarbonate transport)//GO:1902476(chloride transmembrane transport)//GO:0006821(chloride transport)//GO:0042102(positive regulation of T cell proliferation)//GO:0014823(response to activity)//GO:0031667(response to nutrient levels)//GO:0051259(protein oligomerization)//GO:0006820(anion transport)//GO:0051453(regulation of intracellular pH)//G…
Mt3	ENSRNOG00000018958	protein_coding	chr19:11324697-11326139	1.26085	0.104635	0.03935	up	117038	GIF|Mt-3	RGD:621252|Ensembl:ENSRNOG00000018958	19	19p12	metallothionein 3		GO:0005886(plasma membrane)//GO:0097449(astrocyte projection)//GO:0005874(microtubule)//GO:0005791(rough endoplasmic reticulum)//GO:0048471(perinuclear region of cytoplasm)//GO:0030424(axon)//GO:0043197(dendritic spine)//GO:0014069(postsynaptic density)//GO:0097450(astrocyte end-foot)//GO:0008021(synaptic vesicle)//GO:0005741(mitochondrial outer membrane)//GO:0005622(intracellular)//GO:0005634(nu…	GO:0030295(protein kinase activator activity)//GO:0008270(zinc ion binding)//GO:0043027(cysteine-type endopeptidase inhibitor activity involved in apoptotic process)//GO:0005507(copper ion binding)//GO:0046872(metal ion binding)//GO:0046870(cadmium ion binding)//GO:0008144(drug binding)	GO:0006829(zinc II ion transport)//GO:0000060(protein import into nucleus, translocation)//GO:0036091(positive regulation of transcription from RNA polymerase II promoter in response to oxidative stress)//GO:0030517(negative regulation of axon extension)//GO:0006979(response to oxidative stress)//GO:0010628(positive regulation of gene expression)//GO:0019430(removal of superoxide radicals)//GO:19…
Ttc30b	ENSRNOG00000059460	protein_coding	chr3:62758757-62761325	3.71244	6.07624	0.03925	down	499814	-	RGD:1590784|Ensembl:ENSRNOG00000059460	3	3q23	tetratricopeptide repeat domain 30B		GO:0030992(intraciliary transport particle B)//GO:0005929(cilium)		GO:0042073(intraciliary transport)//GO:0042384(cilium assembly)
Pik3r6	ENSRNOG00000003992	protein_coding	chr10:55085258-55135092	4.07909	2.42309	0.03925	up	497932	RGD1560850	RGD:1560850|Ensembl:ENSRNOG00000003992	10	10q24	phosphoinositide-3-kinase, regulatory subunit 6		GO:0016020(membrane)//GO:0005944(phosphatidylinositol 3-kinase complex, class IB)	GO:0046935(1-phosphatidylinositol-3-kinase regulator activity)//GO:0046934(phosphatidylinositol-4,5-bisphosphate 3-kinase activity)	GO:0045766(positive regulation of angiogenesis)//GO:0045582(positive regulation of T cell differentiation)//GO:0043406(positive regulation of MAP kinase activity)//GO:0046854(phosphatidylinositol phosphorylation)//GO:0043551(regulation of phosphatidylinositol 3-kinase activity)//GO:0007186(G-protein coupled receptor signaling pathway)//GO:0042269(regulation of natural killer cell mediated cytotox…
Comp	ENSRNOG00000048472	protein_coding	chr16:20798436-20807070	1.35287	0.324456	0.03915	up	25304	-	RGD:2378|Ensembl:ENSRNOG00000048472|Vega:OTTRNOG00000001988	16	-	cartilage oligomeric matrix protein	rno04145(Phagosome)//rno04151(PI3K-Akt signaling pathway)//rno04510(Focal adhesion)//rno04512(ECM-receptor interaction)//rno05144(Malaria)	GO:0005578(proteinaceous extracellular matrix)//GO:0031012(extracellular matrix)//GO:0070062(extracellular exosome)//GO:0005576(extracellular region)//GO:0005615(extracellular space)	GO:0002020(protease binding)//GO:0005518(collagen binding)//GO:0005515(protein binding)//GO:0008201(heparin binding)//GO:0001968(fibronectin binding)//GO:0043395(heparan sulfate proteoglycan binding)//GO:0005201(extracellular matrix structural constituent)//GO:0005499(vitamin D binding)//GO:0005509(calcium ion binding)	GO:0030198(extracellular matrix organization)//GO:0060173(limb development)//GO:0003417(growth plate cartilage development)//GO:0007155(cell adhesion)//GO:0043066(negative regulation of apoptotic process)//GO:0006915(apoptotic process)
Chrdl2	ENSRNOG00000018394	protein_coding	chr1:165008911-165036435	1.17771	0.332369	0.03885	up	308854	-	RGD:1306179|Ensembl:ENSRNOG00000018394	1	1q32	chordin-like 2		GO:0005615(extracellular space)		GO:0030514(negative regulation of BMP signaling pathway)//GO:0030154(cell differentiation)
Ankmy1	ENSRNOG00000048567	protein_coding	chr9:100038845-100070650	0.678224	1.43729	0.03865	down	684015	-	RGD:1595229|Ensembl:ENSRNOG00000048567	9	-	ankyrin repeat and MYND domain containing 1			GO:0046872(metal ion binding)
Lrrc71	ENSRNOG00000014937	protein_coding	chr2:187102832-187113752	10.0641	18.3792	0.0386	down	310689	RGD1309453	RGD:1309453|Ensembl:ENSRNOG00000014937	2	2q34	leucine rich repeat containing 71
Exosc5	ENSRNOG00000020635	protein_coding	chr1:82452468-82461606	22.8889	14.6654	0.0386	up	308441	-	RGD:1307861|Ensembl:ENSRNOG00000020635	1	1q21	exosome component 5	rno03018(RNA degradation)	GO:0000177(cytoplasmic exosome (RNase complex))//GO:0000176(nuclear exosome (RNase complex))//GO:0005575(cellular_component)//GO:0035327(transcriptionally active chromatin)//GO:0005730(nucleolus)//GO:0005634(nucleus)//GO:0000178(exosome (RNase complex))	GO:0003674(molecular_function)//GO:0004532(exoribonuclease activity)	GO:0034475(U4 snRNA 3'-end processing)//GO:0071028(nuclear mRNA surveillance)//GO:0031125(rRNA 3'-end processing)//GO:0034427(nuclear-transcribed mRNA catabolic process, exonucleolytic, 3'-5')//GO:0051607(defense response to virus)//GO:0008150(biological_process)//GO:0045006(DNA deamination)//GO:0016075(rRNA catabolic process)//GO:0043928(exonucleolytic nuclear-transcribed mRNA catabolic process …
Gp1ba	ENSRNOG00000025959	protein_coding	chr10:57260679-57263546	0.32613	0.896128	0.03845	down	691992	-	RGD:1310239|Ensembl:ENSRNOG00000025959	10	10q24	glycoprotein Ib platelet alpha subunit	rno04512(ECM-receptor interaction)//rno04611(Platelet activation)//rno04640(Hematopoietic cell lineage)	GO:0005886(plasma membrane)//GO:0070062(extracellular exosome)//GO:0009986(cell surface)//GO:0031362(anchored component of external side of plasma membrane)//GO:0016020(membrane)//GO:0005575(cellular_component)//GO:0016021(integral component of membrane)//GO:0005737(cytoplasm)	GO:0004860(protein kinase inhibitor activity)//GO:0003674(molecular_function)	GO:0000902(cell morphogenesis)//GO:0007596(blood coagulation)//GO:0070527(platelet aggregation)//GO:0007155(cell adhesion)//GO:0042730(fibrinolysis)//GO:0019221(cytokine-mediated signaling pathway)//GO:0007599(hemostasis)//GO:0046426(negative regulation of JAK-STAT cascade)//GO:0006469(negative regulation of protein kinase activity)
Med29	ENSRNOG00000019702	protein_coding	chr1:85368287-85373691	19.2654	12.4148	0.03845	up	292751	Ixl|RGD1311009	RGD:1311009|Ensembl:ENSRNOG00000019702	1	1q21	mediator complex subunit 29		GO:0016592(mediator complex)//GO:0005654(nucleoplasm)//GO:0005575(cellular_component)	GO:0003674(molecular_function)	GO:0008150(biological_process)
Aldh3a1	ENSRNOG00000002331	protein_coding	chr10:47490152-47499876	0.952701	0.0680396	0.03835	up	25375	AHDC|Ahd-c|Aldh|Aldh3	RGD:2088|Ensembl:ENSRNOG00000002331	10	10q22	aldehyde dehydrogenase 3 family, member A1	rno00010(Glycolysis / Gluconeogenesis)//rno00340(Histidine metabolism)//rno00350(Tyrosine metabolism)//rno00360(Phenylalanine metabolism)//rno00410(beta-Alanine metabolism)//rno00980(Metabolism of xenobiotics by cytochrome P450)//rno00982(Drug metabolism - cytochrome P450)//rno01100(Metabolic pathways)//rno05204(Chemical carcinogenesis)	GO:0005886(plasma membrane)//GO:0016021(integral component of membrane)//GO:0005829(cytosol)//GO:0043231(intracellular membrane-bounded organelle)//GO:0005783(endoplasmic reticulum)//GO:0005654(nucleoplasm)//GO:0005615(extracellular space)//GO:0005737(cytoplasm)	GO:0004028(3-chloroallyl aldehyde dehydrogenase activity)//GO:0004029(aldehyde dehydrogenase (NAD) activity)//GO:0004030(aldehyde dehydrogenase [NAD(P)+] activity)//GO:0018479(benzaldehyde dehydrogenase (NAD+) activity)//GO:0016620(oxidoreductase activity, acting on the aldehyde or oxo group of donors, NAD or NADP as acceptor)//GO:0008106(alcohol dehydrogenase (NADP+) activity)	GO:0055114(oxidation-reduction process)//GO:0007568(aging)//GO:0042493(response to drug)//GO:0006081(cellular aldehyde metabolic process)//GO:0001666(response to hypoxia)//GO:0008284(positive regulation of cell proliferation)//GO:0051591(response to cAMP)//GO:0007584(response to nutrient)//GO:0014070(response to organic cyclic compound)//GO:0051384(response to glucocorticoid)
LOC100910046	ENSRNOG00000018885	protein_coding	chr1:84584595-84598186	2.06349	1.19241	0.03825	up	100910046	-	RGD:6500398	1	-	zinc finger protein 60-like			GO:0003676(nucleic acid binding)//GO:0046872(metal ion binding)//GO:0003700(transcription factor activity, sequence-specific DNA binding)	GO:0006355(regulation of transcription, DNA-templated)
Fjx1	ENSRNOG00000005347	protein_coding	chr3:92288817-92290919	6.02646	3.63515	0.0382	up	366140	-	RGD:1306113|Ensembl:ENSRNOG00000005347	3	3q31	four jointed box 1		GO:0005615(extracellular space)		GO:0010842(retina layer formation)//GO:0007267(cell-cell signaling)
Hpcal4	ENSRNOG00000050983	protein_coding	chr5:140870139-140882244	1.51751	0.779722	0.0382	up	50872	NVP-2|Nvjp2	RGD:708491|Ensembl:ENSRNOG00000050983	5	5q36	hippocalcin-like 4		GO:0005622(intracellular)	GO:0019904(protein domain specific binding)//GO:0008022(protein C-terminus binding)//GO:0005509(calcium ion binding)//GO:0005246(calcium channel regulator activity)	GO:0007165(signal transduction)
Zfp869	ENSRNOG00000033351	protein_coding	chr16:21444637-21448847	12.8169	19.3758	0.03815	down	100361114	-	RGD:2320746	16	-	zinc finger protein 869		GO:0005622(intracellular)	GO:0003676(nucleic acid binding)//GO:0046872(metal ion binding)//GO:0003700(transcription factor activity, sequence-specific DNA binding)	GO:0006355(regulation of transcription, DNA-templated)
Lrrc3	ENSRNOG00000001217	protein_coding	chr20:11489455-11490406	2.28206	0.820474	0.03795	up	246773	-	RGD:628861|Ensembl:ENSRNOG00000001217	20	20p12	leucine rich repeat containing 3		GO:0016021(integral component of membrane)
Zfp770	ENSRNOG00000043037	protein_coding	chr3:105661043-105663457	2.46126	1.25039	0.03795	up	691610	Znf770	RGD:1597283|Ensembl:ENSRNOG00000043037	3	3q35	zinc finger protein 770		GO:0005634(nucleus)	GO:0000981(RNA polymerase II transcription factor activity, sequence-specific DNA binding)//GO:0003676(nucleic acid binding)//GO:0046872(metal ion binding)	GO:0006357(regulation of transcription from RNA polymerase II promoter)//GO:0006351(transcription, DNA-templated)
Icoslg	ENSRNOG00000023109	protein_coding	chr20:11329991-11340296	8.91355	5.85683	0.0378	up	499415	Icosl|RGD1562791	RGD:1562791|Ensembl:ENSRNOG00000023109	20	20p12	inducible T-cell co-stimulator ligand	rno04514(Cell adhesion molecules (CAMs))//rno04672(Intestinal immune network for IgA production)	GO:0009897(external side of plasma membrane)//GO:0005887(integral component of plasma membrane)//GO:0070062(extracellular exosome)		GO:0045404(positive regulation of interleukin-4 biosynthetic process)
RGD1310507	ENSRNOG00000009434	protein_coding	chr8:111727983-111777677	1.45586	0.513802	0.03765	up	315963	Aa2-001|LRRGT00077|LRRGT00161	RGD:1310507|Ensembl:ENSRNOG00000009434	8	8q32	similar to RIKEN cDNA 1300017J02		GO:0005576(extracellular region)//GO:0005615(extracellular space)	GO:0004857(enzyme inhibitor activity)	GO:0043086(negative regulation of catalytic activity)
Nos3	ENSRNOG00000009348	protein_coding	chr4:7314368-7342410	6.71122	9.09625	0.0376	down	24600	eNos	RGD:3186|Ensembl:ENSRNOG00000009348	4	4q11	nitric oxide synthase 3	rno00220(Arginine biosynthesis)//rno00330(Arginine and proline metabolism)//rno01100(Metabolic pathways)//rno04020(Calcium signaling pathway)//rno04022(cGMP-PKG signaling pathway)//rno04066(HIF-1 signaling pathway)//rno04071(Sphingolipid signaling pathway)//rno04151(PI3K-Akt signaling pathway)//rno04370(VEGF signaling pathway)//rno04611(Platelet activation)//rno04915(Estrogen signaling pathway)//…	GO:0005886(plasma membrane)//GO:0012506(vesicle membrane)//GO:0045177(apical part of cell)//GO:0005901(caveola)//GO:0005794(Golgi apparatus)//GO:0005829(cytosol)//GO:0005739(mitochondrion)//GO:0042383(sarcolemma)//GO:0045121(membrane raft)//GO:0005730(nucleolus)//GO:0005634(nucleus)//GO:0005856(cytoskeleton)//GO:0005737(cytoplasm)	GO:0020037(heme binding)//GO:0045296(cadherin binding)//GO:0003785(actin monomer binding)//GO:0097110(scaffold protein binding)//GO:0008013(beta-catenin binding)//GO:0003779(actin binding)//GO:0005516(calmodulin binding)//GO:0005506(iron ion binding)//GO:0034618(arginine binding)//GO:0034617(tetrahydrobiopterin binding)//GO:0050661(NADP binding)//GO:0010181(FMN binding)//GO:0050998(nitric-oxide s…	GO:0014806(smooth muscle hyperplasia)//GO:0055114(oxidation-reduction process)//GO:0031284(positive regulation of guanylate cyclase activity)//GO:0010288(response to lead ion)//GO:0019430(removal of superoxide radicals)//GO:0071356(cellular response to tumor necrosis factor)//GO:0071560(cellular response to transforming growth factor beta stimulus)//GO:0008285(negative regulation of cell prolifer…
Hsp90b1	ENSRNOG00000026963	protein_coding	chr7:27226568-27240533	407.916	630.728	0.03745	down	362862	Grp94|Tra1	RGD:1310482|Ensembl:ENSRNOG00000026963	7	7q13	heat shock protein 90 beta family member 1	rno04141(Protein processing in endoplasmic reticulum)//rno04151(PI3K-Akt signaling pathway)//rno04621(NOD-like receptor signaling pathway)//rno04915(Estrogen signaling pathway)//rno04918(Thyroid hormone synthesis)//rno05200(Pathways in cancer)//rno05215(Prostate cancer)	GO:0005886(plasma membrane)//GO:0070062(extracellular exosome)//GO:0005790(smooth endoplasmic reticulum)//GO:0048471(perinuclear region of cytoplasm)//GO:0005789(endoplasmic reticulum membrane)//GO:0030496(midbody)//GO:0005829(cytosol)//GO:0005788(endoplasmic reticulum lumen)//GO:0034663(endoplasmic reticulum chaperone complex)//GO:0042470(melanosome)//GO:0016020(membrane)//GO:0005783(endoplasmic…	GO:0019903(protein phosphatase binding)//GO:0050750(low-density lipoprotein particle receptor binding)//GO:0051082(unfolded protein binding)//GO:0005524(ATP binding)//GO:0003723(RNA binding)//GO:0046790(virion binding)	GO:0031247(actin rod assembly)//GO:0001666(response to hypoxia)//GO:0071287(cellular response to manganese ion)//GO:0006457(protein folding)//GO:0043666(regulation of phosphoprotein phosphatase activity)//GO:0043066(negative regulation of apoptotic process)//GO:0030433(ER-associated ubiquitin-dependent protein catabolic process)//GO:0071318(cellular response to ATP)//GO:0030970(retrograde protein…
Cryba4	ENSRNOG00000049770	protein_coding	chr12:50407842-50414432	1.01476	2.79669	0.03745	down	64348	-	RGD:61962|Ensembl:ENSRNOG00000049770	12	-	crystallin, beta A4		GO:0005575(cellular_component)	GO:0005212(structural constituent of eye lens)	GO:0043010(camera-type eye development)//GO:0007601(visual perception)//GO:0008150(biological_process)
LOC102554232	ENSRNOG00000026672	protein_coding	chr5:24146170-24165463	0.775475	0.130847	0.03745	up	102554232	-	RGD:7580035|Ensembl:ENSRNOG00000049287	5	-	protein C8orf37 homolog		GO:0005737(cytoplasm)
Ccdc142	ENSRNOG00000022326	protein_coding	chr4:113935491-113941478	0.101874	0.784649	0.0373	down	297380	RGD1561779	RGD:1561779|Ensembl:ENSRNOG00000022326	4	4q34	coiled-coil domain containing 142
Drc1	ENSRNOG00000024905	protein_coding	chr6:27425234-27460038	5.83165	9.20043	0.0372	down	362712	Ccdc164	RGD:1359318|Ensembl:ENSRNOG00000024905|Vega:OTTRNOG00000000787	6	6q14	dynein regulatory complex subunit 1		GO:0005856(cytoskeleton)//GO:0005737(cytoplasm)//GO:0005930(axoneme)		GO:0071973(bacterial-type flagellum-dependent cell motility)//GO:0060285(cilium-dependent cell motility)//GO:0007507(heart development)//GO:0070286(axonemal dynein complex assembly)//GO:0007368(determination of left/right symmetry)
Rpp25	ENSRNOG00000018812	protein_coding	chr8:62283335-62284716	1.66369	0.472678	0.037	up	315705	-	RGD:1305290|Ensembl:ENSRNOG00000018812	8	8q24	ribonuclease P/MRP 25 subunit	rno03008(Ribosome biogenesis in eukaryotes)//rno03013(RNA transport)	GO:0005654(nucleoplasm)//GO:0005575(cellular_component)//GO:0005815(microtubule organizing center)	GO:0044822(poly(A) RNA binding)//GO:0003674(molecular_function)//GO:0004526(ribonuclease P activity)	GO:0090502(RNA phosphodiester bond hydrolysis, endonucleolytic)//GO:0008150(biological_process)//GO:0008033(tRNA processing)
Gfod1	ENSRNOG00000014007	protein_coding	chr17:23823631-23923792	1.38024	0.414789	0.03675	up	306842	-	RGD:1311507|Ensembl:ENSRNOG00000014007	17	17p12	glucose-fructose oxidoreductase domain containing 1			GO:0016491(oxidoreductase activity)	GO:0055114(oxidation-reduction process)
Hapln3	ENSRNOG00000022321	protein_coding	chr1:140827294-140835151	0.275006	1.14556	0.0364	down	308773	-	RGD:1308098|Ensembl:ENSRNOG00000022321	1	1q31	hyaluronan and proteoglycan link protein 3		GO:0005578(proteinaceous extracellular matrix)//GO:0005615(extracellular space)	GO:0005201(extracellular matrix structural constituent)//GO:0005540(hyaluronic acid binding)	GO:0001501(skeletal system development)//GO:0007155(cell adhesion)//GO:0007417(central nervous system development)
Rps27l	ENSRNOG00000050473	protein_coding	chr8:72741154-72746090	310.4	181.49	0.03615	up	681429	-	RGD:1595396|Ensembl:ENSRNOG00000050473	8	-	ribosomal protein S27-like	rno03010(Ribosome)	GO:0005634(nucleus)//GO:0005575(cellular_component)//GO:0022627(cytosolic small ribosomal subunit)	GO:0003735(structural constituent of ribosome)//GO:0003674(molecular_function)//GO:0008494(translation activator activity)//GO:0044822(poly(A) RNA binding)//GO:0008656(cysteine-type endopeptidase activator activity involved in apoptotic process)//GO:0046872(metal ion binding)	GO:0000028(ribosomal small subunit assembly)//GO:0006974(cellular response to DNA damage stimulus)//GO:0042771(intrinsic apoptotic signaling pathway in response to DNA damage by p53 class mediator)//GO:0006412(translation)//GO:0008150(biological_process)//GO:0031571(mitotic G1 DNA damage checkpoint)//GO:0006281(DNA repair)
Ptbp3	ENSRNOG00000016334	protein_coding	chr5:76673989-76756439	22.0648	13.478	0.0361	up	83515	Rod1	RGD:621671|Ensembl:ENSRNOG00000016334	5	5q24	polypyrimidine tract binding protein 3		GO:0005634(nucleus)	GO:0044822(poly(A) RNA binding)//GO:0000166(nucleotide binding)//GO:0003723(RNA binding)	GO:0008380(RNA splicing)//GO:0045595(regulation of cell differentiation)//GO:0048025(negative regulation of mRNA splicing, via spliceosome)//GO:0006397(mRNA processing)//GO:0043249(erythrocyte maturation)//GO:0033119(negative regulation of RNA splicing)
Frrs1	ENSRNOG00000016351	protein_coding	chr2:220432036-220468859	3.74149	1.97087	0.0361	up	310810	Sdfr2	RGD:1306883|Ensembl:ENSRNOG00000016351	2	2q41	ferric-chelate reductase 1		GO:0016021(integral component of membrane)	GO:0000293(ferric-chelate reductase activity)	GO:0055114(oxidation-reduction process)
Mrgprf	ENSRNOG00000013426	protein_coding	chr1:218466288-218476224	0.813052	0.227689	0.03605	up	266762	MrgF	RGD:708478|Ensembl:ENSRNOG00000013426	1	1q42	MAS related GPR family member F		GO:0031965(nuclear membrane)//GO:0005886(plasma membrane)//GO:0005887(integral component of plasma membrane)//GO:0016021(integral component of membrane)//GO:0070062(extracellular exosome)	GO:0004930(G-protein coupled receptor activity)	GO:0007186(G-protein coupled receptor signaling pathway)
Prkca	ENSRNOG00000003491	protein_coding	chr10:96191132-96584947	1.55513	4.21437	0.0358	down	24680	Pkca	RGD:3395|Ensembl:ENSRNOG00000003491	10	10q32.1	protein kinase C, alpha	rno04010(MAPK signaling pathway)//rno04012(ErbB signaling pathway)//rno04014(Ras signaling pathway)//rno04015(Rap1 signaling pathway)//rno04020(Calcium signaling pathway)//rno04066(HIF-1 signaling pathway)//rno04070(Phosphatidylinositol signaling system)//rno04071(Sphingolipid signaling pathway)//rno04072(Phospholipase D signaling pathway)//rno04150(mTOR signaling pathway)//rno04151(PI3K-Akt sign…	GO:0005886(plasma membrane)//GO:0048471(perinuclear region of cytoplasm)//GO:0045177(apical part of cell)//GO:0043005(neuron projection)//GO:0016020(membrane)//GO:0030425(dendrite)//GO:0043234(protein complex)//GO:0030424(axon)//GO:0001750(photoreceptor outer segment)//GO:0005829(cytosol)//GO:0005739(mitochondrion)//GO:0070062(extracellular exosome)//GO:0045121(membrane raft)//GO:0005783(endoplas…	GO:0035403(histone kinase activity (H3-T6 specific))//GO:0008270(zinc ion binding)//GO:0004697(protein kinase C activity)//GO:0004672(protein kinase activity)//GO:0019899(enzyme binding)//GO:0005524(ATP binding)//GO:0004698(calcium-dependent protein kinase C activity)//GO:0004674(protein serine/threonine kinase activity)//GO:0005515(protein binding)	GO:0070374(positive regulation of ERK1 and ERK2 cascade)//GO:0043536(positive regulation of blood vessel endothelial cell migration)//GO:0017148(negative regulation of translation)//GO:2000707(positive regulation of dense core granule biogenesis)//GO:0045184(establishment of protein localization)//GO:0046325(negative regulation of glucose import)//GO:0048259(regulation of receptor-mediated endocy…
AC114446.2	ENSRNOG00000059545	protein_coding	chr7:140608433-140609067	18.4892	32.5031	0.0353	down
LOC100911994	ENSRNOG00000050855	protein_coding	chr4:31333969-31351942	2.4703	5.49899	0.03525	down	100911994	-	RGD:6489220|Ensembl:ENSRNOG00000050855	4	-	coiled-coil domain-containing protein 132-like
Zbbx	ENSRNOG00000009792	protein_coding	chr2:173453669-173563273	1.31511	2.59227	0.03515	down	361964	RGD1308632	RGD:1308632|Ensembl:ENSRNOG00000009792	2	2q32	zinc finger, B-box domain containing		GO:0005622(intracellular)	GO:0008270(zinc ion binding)
Camk2b	ENSRNOG00000052080	protein_coding	chr14:86208900-86297652	1.11386	2.08232	0.0351	down	24245	Ck2b	RGD:2262|Ensembl:ENSRNOG00000052080	14	14q21	calcium/calmodulin-dependent protein kinase II beta	rno04012(ErbB signaling pathway)//rno04020(Calcium signaling pathway)//rno04024(cAMP signaling pathway)//rno04066(HIF-1 signaling pathway)//rno04114(Oocyte meiosis)//rno04261(Adrenergic signaling in cardiomyocytes)//rno04310(Wnt signaling pathway)//rno04713(Circadian entrainment)//rno04720(Long-term potentiation)//rno04722(Neurotrophin signaling pathway)//rno04725(Cholinergic synapse)//rno04728(D…	GO:0033017(sarcoplasmic reticulum membrane)//GO:0043204(perikaryon)//GO:0005815(microtubule organizing center)//GO:0030425(dendrite)//GO:0005829(cytosol)//GO:0014069(postsynaptic density)//GO:0051233(spindle midzone)	GO:0004674(protein serine/threonine kinase activity)//GO:0042803(protein homodimerization activity)//GO:0005524(ATP binding)//GO:0005516(calmodulin binding)//GO:0004683(calmodulin-dependent protein kinase activity)//GO:0019901(protein kinase binding)//GO:0043274(phospholipase binding)//GO:0005515(protein binding)	GO:0048169(regulation of long-term neuronal synaptic plasticity)//GO:0010976(positive regulation of neuron projection development)//GO:0060291(long-term synaptic potentiation)//GO:0048858(cell projection morphogenesis)//GO:0060466(activation of meiosis involved in egg activation)//GO:0061003(positive regulation of dendritic spine morphogenesis)//GO:0006468(protein phosphorylation)//GO:0090129(pos…
Actc1	ENSRNOG00000008536	protein_coding	chr3:105507402-105512939	1.41677	0.376513	0.03495	up	29275	-	RGD:2026|Ensembl:ENSRNOG00000008536	3	3q35	actin, alpha, cardiac muscle 1	rno04260(Cardiac muscle contraction)//rno04261(Adrenergic signaling in cardiomyocytes)//rno05410(Hypertrophic cardiomyopathy (HCM))//rno05414(Dilated cardiomyopathy)	GO:0070062(extracellular exosome)//GO:0030027(lamellipodium)//GO:0042643(actomyosin, actin portion)//GO:0016020(membrane)//GO:0030175(filopodium)//GO:0031674(I band)//GO:0005884(actin filament)//GO:0030017(sarcomere)//GO:0005737(cytoplasm)//GO:0044297(cell body)//GO:0072562(blood microparticle)//GO:0005615(extracellular space)//GO:0005925(focal adhesion)	GO:0005524(ATP binding)//GO:0017022(myosin binding)//GO:0005515(protein binding)//GO:0016887(ATPase activity)	GO:0042493(response to drug)//GO:0031032(actomyosin structure organization)//GO:0010628(positive regulation of gene expression)//GO:0030048(actin filament-based movement)//GO:0090131(mesenchyme migration)//GO:0060048(cardiac muscle contraction)//GO:0070252(actin-mediated cell contraction)//GO:0055008(cardiac muscle tissue morphogenesis)//GO:0043066(negative regulation of apoptotic process)//GO:00…
Tle2	ENSRNOG00000005874	protein_coding	chr7:10988531-11003785	4.15328	6.80339	0.0345	down	299636	-	RGD:1306665|Ensembl:ENSRNOG00000005874	7	7q11	transducin-like enhancer of split 2		GO:0005634(nucleus)//GO:0005615(extracellular space)//GO:0005925(focal adhesion)	GO:0003714(transcription corepressor activity)	GO:0090090(negative regulation of canonical Wnt signaling pathway)//GO:0045892(negative regulation of transcription, DNA-templated)//GO:0006355(regulation of transcription, DNA-templated)
AABR07058886.1	ENSRNOG00000055307	protein_coding	chr7:141666110-141676425	9.19239	4.69505	0.03425	up
Pitpnm3	ENSRNOG00000008323	protein_coding	chr10:58618644-58693754	3.36906	5.06759	0.0342	down	287467	-	RGD:1308200|Ensembl:ENSRNOG00000008323	10	10q24	PITPNM family member 3		GO:0005622(intracellular)//GO:0005575(cellular_component)	GO:0046872(metal ion binding)//GO:0005515(protein binding)	GO:0006810(transport)//GO:0008150(biological_process)
Agbl3	ENSRNOG00000010397	protein_coding	chr4:62299043-62376533	1.80817	3.04439	0.03385	down	500076	RGD1561995	RGD:1561995|Ensembl:ENSRNOG00000010397	4	4q22	ATP/GTP binding protein-like 3			GO:0008270(zinc ion binding)//GO:0004181(metallocarboxypeptidase activity)	GO:0006508(proteolysis)//GO:0035610(protein side chain deglutamylation)
Sh2d2a	ENSRNOG00000013294	protein_coding	chr2:187218850-187225002	3.88115	6.91959	0.03385	down	310688	-	RGD:1303076|Ensembl:ENSRNOG00000013294	2	2q34	SH2 domain containing 2A	rno04370(VEGF signaling pathway)	GO:0005622(intracellular)	GO:0005070(SH3/SH2 adaptor activity)	GO:0035556(intracellular signal transduction)//GO:0008283(cell proliferation)//GO:0009967(positive regulation of signal transduction)//GO:0050863(regulation of T cell activation)
Pus10	ENSRNOG00000054151	protein_coding	chr14:108394302-108479781	6.31682	12.088	0.03385	down	305583	RGD1306402	RGD:1306402|Ensembl:ENSRNOG00000054151	14	14q22	pseudouridylate synthase 10			GO:0003723(RNA binding)//GO:0009982(pseudouridine synthase activity)	GO:0001522(pseudouridine synthesis)
Zkscan4	ENSRNOG00000051823	protein_coding	chr17:45148645-45154355	0.568822	1.62933	0.03375	down	291164	Zfp307|Znf307	RGD:1309004	17	17q11	zinc finger with KRAB and SCAN domains 4		GO:0005634(nucleus)	GO:0003676(nucleic acid binding)//GO:0046872(metal ion binding)//GO:0003700(transcription factor activity, sequence-specific DNA binding)	GO:0006351(transcription, DNA-templated)//GO:0006355(regulation of transcription, DNA-templated)
Nmrk1	ENSRNOG00000012665	protein_coding	chr1:234721973-234749447	2.28273	4.33532	0.0337	down	499330	Nrk1	RGD:1564687|Ensembl:ENSRNOG00000012665	1	1q43	nicotinamide riboside kinase 1	rno00760(Nicotinate and nicotinamide metabolism)//rno01100(Metabolic pathways)		GO:0005524(ATP binding)//GO:0046872(metal ion binding)//GO:0050262(ribosylnicotinamide kinase activity)	GO:0016310(phosphorylation)//GO:0009435(NAD biosynthetic process)
Pmp2	ENSRNOG00000022707	protein_coding	chr2:93827503-93831419	4.64416	0.0206114	0.03365	up	688790	-	RGD:1585218|Ensembl:ENSRNOG00000022707	2	2q23	peripheral myelin protein 2		GO:0043209(myelin sheath)//GO:0070062(extracellular exosome)	GO:0015485(cholesterol binding)//GO:0005215(transporter activity)//GO:0005504(fatty acid binding)	GO:0061024(membrane organization)//GO:0006810(transport)
Pdzd3	ENSRNOG00000008526	protein_coding	chr8:48577951-48582353	0.196265	0.738123	0.03345	down	500986	RGD1559807	RGD:1559807|Ensembl:ENSRNOG00000008526	8	8q22	PDZ domain containing 3		GO:0035003(subapical complex)//GO:0045177(apical part of cell)//GO:0005903(brush border)	GO:0030251(guanylate cyclase inhibitor activity)//GO:0008022(protein C-terminus binding)	GO:0007168(receptor guanylyl cyclase signaling pathway)//GO:0031283(negative regulation of guanylate cyclase activity)//GO:0006811(ion transport)
Itga7	ENSRNOG00000007905	protein_coding	chr7:3355115-3386522	7.59986	4.98572	0.03335	up	81008	-	RGD:71022|Ensembl:ENSRNOG00000007905	7	7q11	integrin subunit alpha 7	rno04151(PI3K-Akt signaling pathway)//rno04510(Focal adhesion)//rno04512(ECM-receptor interaction)//rno04810(Regulation of actin cytoskeleton)//rno05410(Hypertrophic cardiomyopathy (HCM))//rno05412(Arrhythmogenic right ventricular cardiomyopathy (ARVC))//rno05414(Dilated cardiomyopathy)	GO:0034677(integrin alpha7-beta1 complex)//GO:0009986(cell surface)//GO:0008305(integrin complex)//GO:0031594(neuromuscular junction)//GO:0005927(muscle tendon junction)//GO:0005737(cytoplasm)//GO:0042383(sarcolemma)	GO:0043236(laminin binding)//GO:0046982(protein heterodimerization activity)//GO:0005178(integrin binding)//GO:0050839(cell adhesion molecule binding)//GO:0046872(metal ion binding)//GO:0005515(protein binding)	GO:0008360(regulation of cell shape)//GO:0035987(endodermal cell differentiation)//GO:0007155(cell adhesion)//GO:0016477(cell migration)//GO:0034113(heterotypic cell-cell adhesion)//GO:0007229(integrin-mediated signaling pathway)//GO:0048514(blood vessel morphogenesis)//GO:0007519(skeletal muscle tissue development)
LOC682793	ENSRNOG00000029377	protein_coding	chr8:63119394-63119607	219.301	369.718	0.0332	down	682793	-	RGD:1595250	3	-	similar to 60S ribosomal protein L38	rno03010(Ribosome)		GO:0003723(RNA binding)//GO:0003735(structural constituent of ribosome)	GO:0006412(translation)//GO:0022618(ribonucleoprotein complex assembly)
Ccnd1	ENSRNOG00000020918	protein_coding	chr1:218090749-218100325	50.1728	34.5189	0.0332	up	58919	-	RGD:68384|Ensembl:ENSRNOG00000020918	1	1q42	cyclin D1	rno04068(FoxO signaling pathway)//rno04110(Cell cycle)//rno04115(p53 signaling pathway)//rno04151(PI3K-Akt signaling pathway)//rno04152(AMPK signaling pathway)//rno04310(Wnt signaling pathway)//rno04390(Hippo signaling pathway)//rno04510(Focal adhesion)//rno04630(Jak-STAT signaling pathway)//rno04917(Prolactin signaling pathway)//rno04919(Thyroid hormone signaling pathway)//rno04921(Oxytocin sign…	GO:0005923(bicellular tight junction)//GO:0000307(cyclin-dependent protein kinase holoenzyme complex)//GO:0016020(membrane)//GO:0017053(transcriptional repressor complex)//GO:0005622(intracellular)//GO:0005654(nucleoplasm)//GO:0005634(nucleus)//GO:0005737(cytoplasm)	GO:0008134(transcription factor binding)//GO:0016538(cyclin-dependent protein serine/threonine kinase regulator activity)//GO:0042826(histone deacetylase binding)//GO:0032403(protein complex binding)//GO:0004672(protein kinase activity)//GO:0019899(enzyme binding)//GO:0019901(protein kinase binding)//GO:0016301(kinase activity)//GO:0003714(transcription corepressor activity)//GO:0070064(proline-r…	GO:0071157(negative regulation of cell cycle arrest)//GO:0051301(cell division)//GO:0032026(response to magnesium ion)//GO:0006351(transcription, DNA-templated)//GO:0045737(positive regulation of cyclin-dependent protein serine/threonine kinase activity)//GO:0000122(negative regulation of transcription from RNA polymerase II promoter)//GO:0051412(response to corticosterone)//GO:0033598(mammary gl…
Timp1	ENSRNOG00000010208	protein_coding	chrX:1321314-1390873	1576.89	1032.89	0.0329	up	116510	TIMP-1|Timp	RGD:621675|Ensembl:ENSRNOG00000010208	X	Xq12	TIMP metallopeptidase inhibitor 1	rno04066(HIF-1 signaling pathway)	GO:0005578(proteinaceous extracellular matrix)//GO:0005604(basement membrane)//GO:0070062(extracellular exosome)//GO:0005615(extracellular space)//GO:0031012(extracellular matrix)	GO:0008083(growth factor activity)//GO:0002020(protease binding)//GO:0046872(metal ion binding)//GO:0005125(cytokine activity)//GO:0008191(metalloendopeptidase inhibitor activity)	GO:0051045(negative regulation of membrane protein ectodomain proteolysis)//GO:0051216(cartilage development)//GO:0008284(positive regulation of cell proliferation)//GO:0043066(negative regulation of apoptotic process)//GO:2001044(regulation of integrin-mediated signaling pathway)//GO:1901164(negative regulation of trophoblast cell migration)//GO:0007568(aging)//GO:0001775(cell activation)//GO:00…
Serpina11	ENSRNOG00000011141	protein_coding	chr6:127647183-127656603	3.03008	1.41154	0.0329	up	362774	-	RGD:1359239|Ensembl:ENSRNOG00000011141	6	6q32	serpin family A member 11		GO:0005615(extracellular space)	GO:0004867(serine-type endopeptidase inhibitor activity)	GO:0010951(negative regulation of endopeptidase activity)
Rbm12	ENSRNOG00000049913	protein_coding	chr3:152176094-152179193	2.13548	0.0412309	0.0329	up	652928	-	RGD:1594333|Ensembl:ENSRNOG00000019723	3	3q42	RNA binding motif protein 12		GO:0005654(nucleoplasm)	GO:0044822(poly(A) RNA binding)//GO:0000166(nucleotide binding)//GO:0003676(nucleic acid binding)
MGC94891	ENSRNOG00000011243	protein_coding	chr1:52330442-52354175	0.205566	0.772791	0.0328	down	681210	-	RGD:1598061|Ensembl:ENSRNOG00000011243	1	1q11	hypothetical protein LOC681210
Ttll2	ENSRNOG00000033901	protein_coding	chr1:53561217-53563032	0.955161	2.24822	0.03265	down	292311	-	RGD:1305200|Ensembl:ENSRNOG00000033901	1	1q11	tubulin tyrosine ligase like 2				GO:0006464(cellular protein modification process)
LOC100911252	ENSRNOG00000031045	protein_coding	chr4:40004653-40005148	100.245	66.636	0.03265	up	100911252	-	RGD:6493676|Ensembl:ENSRNOG00000031045	4	-	TRIMCyp-like			GO:0003755(peptidyl-prolyl cis-trans isomerase activity)	GO:0000413(protein peptidyl-prolyl isomerization)//GO:0006457(protein folding)
Pcp4	ENSRNOG00000001628	protein_coding	chr11:36851037-36912229	9.04973	3.80337	0.0325	up	25510	PEPZ19|pep-19	RGD:3271|Ensembl:ENSRNOG00000001628	11	11q12	Purkinje cell protein 4		GO:0043005(neuron projection)//GO:0030424(axon)//GO:0005829(cytosol)//GO:0005883(neurofilament)//GO:0005634(nucleus)//GO:0005737(cytoplasm)	GO:0003723(RNA binding)//GO:0005516(calmodulin binding)	GO:0010976(positive regulation of neuron projection development)//GO:1904009(cellular response to monosodium glutamate)//GO:0043524(negative regulation of neuron apoptotic process)//GO:0006970(response to osmotic stress)//GO:0033603(positive regulation of dopamine secretion)//GO:0001649(osteoblast differentiation)//GO:0006469(negative regulation of protein kinase activity)
Cmtr2	ENSRNOG00000017102	protein_coding	chr19:41427503-41433346	2.96538	1.60047	0.0325	up	292016	Ftsjd1|RGD1309394	RGD:1309394|Ensembl:ENSRNOG00000017102|Vega:OTTRNOG00000001309	19	19q12	cap methyltransferase 2		GO:0005634(nucleus)//GO:0005737(cytoplasm)	GO:0004483(mRNA (nucleoside-2'-O-)-methyltransferase activity)	GO:0097310(cap2 mRNA methylation)//GO:0006370(7-methylguanosine mRNA capping)
Neb	ENSRNOG00000006783	protein_coding	chr3:37658562-37854561	0.53508	0.905143	0.0324	down	311029	-	RGD:1311134|Ensembl:ENSRNOG00000006783|Vega:OTTRNOG00000000884	3	3q12	nebulin		GO:0030018(Z disc)//GO:0030016(myofibril)//GO:0070062(extracellular exosome)//GO:0043292(contractile fiber)	GO:0003779(actin binding)
Hdc	ENSRNOG00000010262	protein_coding	chr3:119057516-119075619	6.89801	10.8371	0.03235	down	24443	-	RGD:2790|Ensembl:ENSRNOG00000010262	3	3q36	histidine decarboxylase	rno00340(Histidine metabolism)//rno01100(Metabolic pathways)	GO:0030425(dendrite)//GO:0043025(neuronal cell body)//GO:0005829(cytosol)	GO:0030170(pyridoxal phosphate binding)//GO:0016831(carboxy-lyase activity)//GO:0016597(amino acid binding)//GO:0042803(protein homodimerization activity)//GO:0004398(histidine decarboxylase activity)	GO:0001694(histamine biosynthetic process)//GO:0006548(histidine catabolic process)//GO:0006547(histidine metabolic process)//GO:0001692(histamine metabolic process)//GO:0006520(cellular amino acid metabolic process)//GO:0042423(catecholamine biosynthetic process)
Ldhb	ENSRNOG00000013000	protein_coding	chr4:176701982-176720012	32.994	21.9587	0.0323	up	24534	Ldh2	RGD:2997|Ensembl:ENSRNOG00000013000	4	4q44	lactate dehydrogenase B	rno00010(Glycolysis / Gluconeogenesis)//rno00270(Cysteine and methionine metabolism)//rno00620(Pyruvate metabolism)//rno00640(Propanoate metabolism)//rno01100(Metabolic pathways)//rno04922(Glucagon signaling pathway)	GO:0070062(extracellular exosome)//GO:0016020(membrane)//GO:0005739(mitochondrion)//GO:0045121(membrane raft)//GO:0043209(myelin sheath)//GO:0005737(cytoplasm)	GO:0019900(kinase binding)//GO:0051287(NAD binding)//GO:0004457(lactate dehydrogenase activity)//GO:0042802(identical protein binding)//GO:0005515(protein binding)//GO:0004459(L-lactate dehydrogenase activity)	GO:0055114(oxidation-reduction process)//GO:0005975(carbohydrate metabolic process)//GO:0006089(lactate metabolic process)//GO:0019674(NAD metabolic process)
LOC100361913	ENSRNOG00000020628	protein_coding	chr1:87180623-87191588	0.860903	8.00372	0.03225	down	100361913	-	RGD:2319167|Ensembl:ENSRNOG00000056651	1	-	rCG54286-like		GO:0005730(nucleolus)//GO:0005634(nucleus)	GO:0003697(single-stranded DNA binding)//GO:0003690(double-stranded DNA binding)
Dennd2a	ENSRNOG00000026748	protein_coding	chr4:67242270-67301102	5.43556	8.26283	0.0322	down	312257	RGD1306142	RGD:1306142|Ensembl:ENSRNOG00000026748	4	4q22	DENN domain containing 2A		GO:0015629(actin cytoskeleton)//GO:0005829(cytosol)	GO:0017112(Rab guanyl-nucleotide exchange factor activity)	GO:0042147(retrograde transport, endosome to Golgi)//GO:0043547(positive regulation of GTPase activity)
Ptgis	ENSRNOG00000008245	protein_coding	chr3:163950776-163986059	23.2107	15.2895	0.0322	up	25527	PGIS	RGD:3438	3	3q42	prostaglandin I2 (prostacyclin) synthase	rno00590(Arachidonic acid metabolism)//rno01100(Metabolic pathways)	GO:0016021(integral component of membrane)//GO:0005901(caveola)//GO:0005789(endoplasmic reticulum membrane)//GO:0005783(endoplasmic reticulum)//GO:0005634(nucleus)//GO:0005615(extracellular space)//GO:0005737(cytoplasm)	GO:0004497(monooxygenase activity)//GO:0005506(iron ion binding)//GO:0016705(oxidoreductase activity, acting on paired donors, with incorporation or reduction of molecular oxygen)//GO:0008116(prostaglandin-I synthase activity)//GO:0020037(heme binding)	GO:0045019(negative regulation of nitric oxide biosynthetic process)//GO:0055114(oxidation-reduction process)//GO:0035360(positive regulation of peroxisome proliferator activated receptor signaling pathway)//GO:0045766(positive regulation of angiogenesis)//GO:0001516(prostaglandin biosynthetic process)//GO:0050728(negative regulation of inflammatory response)//GO:0001666(response to hypoxia)//GO:…
Tnfrsf25	ENSRNOG00000021814	protein_coding	chr5:169288870-169293137	2.92868	5.59076	0.0321	down	500592	-	RGD:1598206|Ensembl:ENSRNOG00000021814	5	5q36	tumor necrosis factor receptor superfamily, member 25	rno04060(Cytokine-cytokine receptor interaction)	GO:0005886(plasma membrane)//GO:0005887(integral component of plasma membrane)	GO:0005031(tumor necrosis factor-activated receptor activity)	GO:0007275(multicellular organism development)//GO:0042127(regulation of cell proliferation)//GO:0097190(apoptotic signaling pathway)//GO:0006954(inflammatory response)//GO:0043410(positive regulation of MAPK cascade)//GO:0032496(response to lipopolysaccharide)//GO:0006955(immune response)//GO:0033209(tumor necrosis factor-mediated signaling pathway)//GO:0042981(regulation of apoptotic process)
Car3	ENSRNOG00000010079	protein_coding	chr2:88126666-88135410	4.36	0.0855834	0.03205	up	54232	Ca3	RGD:2241|Ensembl:ENSRNOG00000010079	2	2q23	carbonic anhydrase 3	rno00910(Nitrogen metabolism)	GO:0005829(cytosol)	GO:0004089(carbonate dehydratase activity)//GO:0016151(nickel cation binding)//GO:0008270(zinc ion binding)//GO:0016791(phosphatase activity)	GO:0006730(one-carbon metabolic process)//GO:0045471(response to ethanol)//GO:0016311(dephosphorylation)//GO:0006979(response to oxidative stress)
Dlec1	ENSRNOG00000032085	protein_coding	chr8:127789047-127834637	1.17037	2.08883	0.03195	down	501070	-	RGD:1561649|Ensembl:ENSRNOG00000032085	8	8q32	deleted in lung and esophageal cancer 1		GO:0005575(cellular_component)//GO:0005737(cytoplasm)	GO:0003674(molecular_function)	GO:0008285(negative regulation of cell proliferation)//GO:0008150(biological_process)
LOC685699	ENSRNOG00000043358	protein_coding	chrX:23464862-23469041	0.781043	2.09629	0.03195	down	685699	-	RGD:1591314|Ensembl:ENSRNOG00000043358	X	Xq21	hypothetical protein LOC685699		GO:0005923(bicellular tight junction)//GO:0016021(integral component of membrane)	GO:0005198(structural molecule activity)
Rasgef1c	ENSRNOG00000003005	protein_coding	chr10:35392761-35459267	1.20334	0.327219	0.03185	up	360519	-	RGD:1311549|Ensembl:ENSRNOG00000003005	10	10q22	RasGEF domain family, member 1C		GO:0005622(intracellular)	GO:0005085(guanyl-nucleotide exchange factor activity)	GO:0007264(small GTPase mediated signal transduction)//GO:0043547(positive regulation of GTPase activity)
Ckap2l	ENSRNOG00000026143	protein_coding	chr3:121796237-121822436	0.31169	0.842729	0.03165	down	680515	-	RGD:1590645|Ensembl:ENSRNOG00000026143	3	3q36	cytoskeleton associated protein 2-like		GO:0005813(centrosome)
Baiap2	ENSRNOG00000004049	protein_coding	chr10:109107388-109187115	9.5028	15.1161	0.0315	down	117542	Irsp53	RGD:619814|Ensembl:ENSRNOG00000004049	10	10q32.3	BAI1-associated protein 2	rno04520(Adherens junction)//rno04810(Regulation of actin cytoskeleton)	GO:0005886(plasma membrane)//GO:0070062(extracellular exosome)//GO:0043005(neuron projection)//GO:0030175(filopodium)//GO:0015629(actin cytoskeleton)//GO:0001726(ruffle)//GO:0005829(cytosol)//GO:0014069(postsynaptic density)//GO:0043025(neuronal cell body)//GO:0043197(dendritic spine)//GO:0005737(cytoplasm)//GO:0030141(secretory granule)	GO:0008093(cytoskeletal adaptor activity)//GO:0030165(PDZ domain binding)//GO:0070064(proline-rich region binding)//GO:0005515(protein binding)//GO:0042802(identical protein binding)	GO:0008360(regulation of cell shape)//GO:0051017(actin filament bundle assembly)//GO:2000251(positive regulation of actin cytoskeleton reorganization)//GO:0008286(insulin receptor signaling pathway)//GO:0032956(regulation of actin cytoskeleton organization)//GO:0061003(positive regulation of dendritic spine morphogenesis)//GO:0009617(response to bacterium)//GO:0051764(actin crosslink formation)//…
Myoc	ENSRNOG00000003221	protein_coding	chr13:80517535-80527928	1.95676	0.0646638	0.03125	up	81523	Tigr	RGD:620430|Ensembl:ENSRNOG00000003221|Vega:OTTRNOG00000000209	13	13q22	myocilin		GO:0043220(Schmidt-Lanterman incisure)//GO:0005743(mitochondrial inner membrane)//GO:0005929(cilium)//GO:0005791(rough endoplasmic reticulum)//GO:0005794(Golgi apparatus)//GO:0097453(mesaxon)//GO:0033268(node of Ranvier)//GO:0005783(endoplasmic reticulum)//GO:0070062(extracellular exosome)//GO:0005741(mitochondrial outer membrane)//GO:0031410(cytoplasmic vesicle)//GO:0005578(proteinaceous extrace…	GO:0003674(molecular_function)//GO:0001968(fibronectin binding)//GO:0030971(receptor tyrosine kinase binding)//GO:0032027(myosin light chain binding)//GO:0046872(metal ion binding)//GO:0005109(frizzled binding)	GO:1990090(cellular response to nerve growth factor stimulus)//GO:1900026(positive regulation of substrate adhesion-dependent cell spreading)//GO:0031175(neuron projection development)//GO:0060348(bone development)//GO:0001953(negative regulation of cell-matrix adhesion)//GO:0051897(positive regulation of protein kinase B signaling)//GO:0021675(nerve development)//GO:0035024(negative regulation o…
AABR07037536.1	ENSRNOG00000056810	protein_coding	chrX:23243469-23246719	0.400186	0.950839	0.03065	down
Oas1a	ENSRNOG00000001369	protein_coding	chr12:41200717-41211909	23.4129	14.9659	0.03065	up	192281	Oas1|Oas1g	RGD:621760|Ensembl:ENSRNOG00000001369	12	12q16	2'-5' oligoadenylate synthetase 1A	rno05160(Hepatitis C)//rno05162(Measles)//rno05164(Influenza A)//rno05168(Herpes simplex infection)	GO:0005783(endoplasmic reticulum)//GO:0005739(mitochondrion)//GO:0005634(nucleus)	GO:0005524(ATP binding)//GO:0016779(nucleotidyltransferase activity)//GO:0046872(metal ion binding)//GO:0003725(double-stranded RNA binding)//GO:0001730(2'-5'-oligoadenylate synthetase activity)	GO:0009615(response to virus)//GO:0006955(immune response)//GO:0051607(defense response to virus)//GO:0045087(innate immune response)//GO:0006164(purine nucleotide biosynthetic process)
Akap8l	ENSRNOG00000006355	protein_coding	chr7:14324103-14369821	30.9542	55.5579	0.0305	down	299569	-	RGD:1359200|Ensembl:ENSRNOG00000006355	7	7q11	A-kinase anchoring protein 8 like	rno05169(Epstein-Barr virus infection)	GO:0016363(nuclear matrix)//GO:0016607(nuclear speck)//GO:0000785(chromatin)//GO:0005654(nucleoplasm)//GO:0005634(nucleus)//GO:0005737(cytoplasm)	GO:0042826(histone deacetylase binding)//GO:0016301(kinase activity)//GO:0044822(poly(A) RNA binding)//GO:0017151(DEAD/H-box RNA helicase binding)//GO:0003677(DNA binding)//GO:0005521(lamin binding)	GO:0031065(positive regulation of histone deacetylation)//GO:0033127(regulation of histone phosphorylation)//GO:0016310(phosphorylation)//GO:0010793(regulation of mRNA export from nucleus)//GO:0051081(nuclear envelope disassembly)//GO:0045944(positive regulation of transcription from RNA polymerase II promoter)//GO:0044839(cell cycle G2/M phase transition)//GO:0006397(mRNA processing)//GO:0007076…
Mapk11	ENSRNOG00000006984	protein_coding	chr7:130121686-130128604	8.55496	13.0283	0.0305	down	689314	p38beta	RGD:1309340|Ensembl:ENSRNOG00000006984	7	7q34	mitogen-activated protein kinase 11	rno04010(MAPK signaling pathway)//rno04015(Rap1 signaling pathway)//rno04068(FoxO signaling pathway)//rno04071(Sphingolipid signaling pathway)//rno04261(Adrenergic signaling in cardiomyocytes)//rno04370(VEGF signaling pathway)//rno04380(Osteoclast differentiation)//rno04550(Signaling pathways regulating pluripotency of stem cells)//rno04611(Platelet activation)//rno04620(Toll-like receptor signal…	GO:0005622(intracellular)	GO:0005524(ATP binding)//GO:0004707(MAP kinase activity)//GO:0004674(protein serine/threonine kinase activity)	GO:0060043(regulation of cardiac muscle cell proliferation)//GO:0010628(positive regulation of gene expression)//GO:0000165(MAPK cascade)//GO:0045648(positive regulation of erythrocyte differentiation)//GO:2001184(positive regulation of interleukin-12 secretion)//GO:0035556(intracellular signal transduction)//GO:0060044(negative regulation of cardiac muscle cell proliferation)//GO:0006468(protein…
Dzank1	ENSRNOG00000007440	protein_coding	chr3:138624554-138683318	0.54797	1.33196	0.0304	down	311486	RGD1311344	RGD:1311344|Ensembl:ENSRNOG00000007440	3	3q41	double zinc ribbon and ankyrin repeat domains 1		GO:0005575(cellular_component)	GO:0003674(molecular_function)	GO:0098779(mitophagy in response to mitochondrial depolarization)//GO:0008150(biological_process)
LOC100365112	ENSRNOG00000036571	protein_coding	chr1:282638016-282702424	0.85236	0.339277	0.0302	up	100365112	Ces2	RGD:2319661	19	-	carboxylesterase-like	rno00983(Drug metabolism - other enzymes)	GO:0005615(extracellular space)	GO:0052689(carboxylic ester hydrolase activity)
Myo7a	ENSRNOG00000013641	protein_coding	chr1:163001874-163071508	0.740806	0.342372	0.03015	up	266714	-	RGD:628830|Ensembl:ENSRNOG00000013641	1	1q32	myosin VIIA		GO:0045202(synapse)//GO:0001917(photoreceptor inner segment)//GO:0032420(stereocilium)//GO:0032391(photoreceptor connecting cilium)//GO:0001750(photoreceptor outer segment)//GO:0005829(cytosol)//GO:0005765(lysosomal membrane)//GO:1990435(upper tip-link density)//GO:0016324(apical plasma membrane)//GO:0042470(melanosome)//GO:0005902(microvillus)//GO:0031477(myosin VII complex)//GO:0016459(myosin c…	GO:0030507(spectrin binding)//GO:0019904(protein domain specific binding)//GO:0000146(microfilament motor activity)//GO:0042803(protein homodimerization activity)//GO:0005524(ATP binding)//GO:0005516(calmodulin binding)//GO:0032403(protein complex binding)//GO:0043531(ADP binding)//GO:0003774(motor activity)//GO:0030898(actin-dependent ATPase activity)//GO:0051015(actin filament binding)//GO:0047…	GO:0051875(pigment granule localization)//GO:0001845(phagolysosome assembly)//GO:0042472(inner ear morphogenesis)//GO:0060088(auditory receptor cell stereocilium organization)//GO:0048563(post-embryonic organ morphogenesis)//GO:0007040(lysosome organization)//GO:0030030(cell projection organization)//GO:0007600(sensory perception)//GO:0050953(sensory perception of light stimulus)//GO:0048839(inne…
Piga	ENSRNOG00000003554	protein_coding	chrX:31786193-31799560	2.85877	4.84174	0.0299	down	363464	-	RGD:1589723|Ensembl:ENSRNOG00000003554	X	Xq21	phosphatidylinositol glycan anchor biosynthesis, class A	rno00563(Glycosylphosphatidylinositol(GPI)-anchor biosynthesis)//rno01100(Metabolic pathways)	GO:0005789(endoplasmic reticulum membrane)//GO:0016021(integral component of membrane)//GO:0005575(cellular_component)//GO:0000506(glycosylphosphatidylinositol-N-acetylglucosaminyltransferase (GPI-GnT) complex)//GO:0016020(membrane)	GO:0003674(molecular_function)	GO:0006506(GPI anchor biosynthetic process)//GO:0008150(biological_process)
Mocos	ENSRNOG00000015113	protein_coding	chr18:16590196-16636084	5.91737	9.17593	0.0298	down	361300	-	RGD:1308496|Ensembl:ENSRNOG00000015113	18	18p12	molybdenum cofactor sulfurase			GO:0016829(lyase activity)//GO:0008265(Mo-molybdopterin cofactor sulfurase activity)//GO:0030170(pyridoxal phosphate binding)//GO:0030151(molybdenum ion binding)//GO:0016740(transferase activity)	GO:0006777(Mo-molybdopterin cofactor biosynthetic process)//GO:0043545(molybdopterin cofactor metabolic process)
Svip	ENSRNOG00000037137	protein_coding	chr1:107368116-107373807	6.46978	3.16319	0.02935	up	499157	RGD1565432	RGD:1565432|Ensembl:ENSRNOG00000037137	1	1q22	small VCP/p97-interacting protein	rno04141(Protein processing in endoplasmic reticulum)	GO:0005886(plasma membrane)//GO:0030868(smooth endoplasmic reticulum membrane)//GO:0031225(anchored component of membrane)//GO:0005789(endoplasmic reticulum membrane)//GO:0070062(extracellular exosome)//GO:0000139(Golgi membrane)//GO:0036513(Derlin-1 retrotranslocation complex)	GO:0043621(protein self-association)//GO:0051117(ATPase binding)	GO:0010508(positive regulation of autophagy)//GO:1904240(negative regulation of VCP-NPL4-UFD1 AAA ATPase complex assembly)//GO:1904153(negative regulation of retrograde protein transport, ER to cytosol)//GO:1903061(positive regulation of protein lipidation)//GO:0031333(negative regulation of protein complex assembly)//GO:1903070(negative regulation of ER-associated ubiquitin-dependent protein cat…
Tec	ENSRNOG00000002278	protein_coding	chr14:37918651-38027925	9.46494	14.367	0.02895	down	84492	-	RGD:620973|Ensembl:ENSRNOG00000002278	14	14p11	tec protein tyrosine kinase	rno04380(Osteoclast differentiation)//rno04660(T cell receptor signaling pathway)	GO:0031234(extrinsic component of cytoplasmic side of plasma membrane)//GO:0005856(cytoskeleton)//GO:0005911(cell-cell junction)	GO:0005524(ATP binding)//GO:0004715(non-membrane spanning protein tyrosine kinase activity)//GO:0005102(receptor binding)	GO:0007169(transmembrane receptor protein tyrosine kinase signaling pathway)//GO:0045087(innate immune response)//GO:0018108(peptidyl-tyrosine phosphorylation)//GO:0038083(peptidyl-tyrosine autophosphorylation)//GO:0030154(cell differentiation)//GO:0042127(regulation of cell proliferation)//GO:0050853(B cell receptor signaling pathway)//GO:0010543(regulation of platelet activation)//GO:0050731(po…
Drc7	ENSRNOG00000025860	protein_coding	chr19:10363107-10380809	2.56921	4.57381	0.02895	down	291853	Ccdc135|RGD1565601	RGD:1565601|Ensembl:ENSRNOG00000025860	19	19p13	dynein regulatory complex subunit 7		GO:0005737(cytoplasm)
Abhd2	ENSRNOG00000017120	protein_coding	chr1:140998239-141087405	26.6884	17.2661	0.02875	up	293050	-	RGD:1311389|Ensembl:ENSRNOG00000017120	1	1q31	abhydrolase domain containing 2		GO:0097524(sperm plasma membrane)//GO:0001669(acrosomal vesicle)//GO:0036126(sperm flagellum)	GO:0003707(steroid hormone receptor activity)//GO:0047372(acylglycerol lipase activity)//GO:0042562(hormone binding)//GO:0016787(hydrolase activity)	GO:0043401(steroid hormone mediated signaling pathway)//GO:0032570(response to progesterone)//GO:0030336(negative regulation of cell migration)//GO:0046464(acylglycerol catabolic process)//GO:0007340(acrosome reaction)//GO:0009611(response to wounding)//GO:0048240(sperm capacitation)
Myh9l1	ENSRNOG00000049236	protein_coding	chr7:118992355-119071712	5.82152	3.78132	0.0285	up	25745	-	RGD:3140|Ensembl:ENSRNOG00000004860	7	7q34	myosin, heavy chain 9, non-muscle-like 1	rno04530(Tight junction)//rno04810(Regulation of actin cytoskeleton)	GO:0005768(endosome)//GO:0005886(plasma membrane)//GO:0043234(protein complex)//GO:0016328(lateral plasma membrane)//GO:0045335(phagocytic vesicle)//GO:0005826(actomyosin contractile ring)//GO:0015629(actin cytoskeleton)//GO:0001725(stress fiber)//GO:0001726(ruffle)//GO:0005829(cytosol)//GO:0031252(cell leading edge)//GO:0005634(nucleus)//GO:0032154(cleavage furrow)//GO:0016459(myosin complex)//G…	GO:0000146(microfilament motor activity)//GO:0005391(sodium:potassium-exchanging ATPase activity)//GO:0042803(protein homodimerization activity)//GO:0005524(ATP binding)//GO:0003779(actin binding)//GO:0005516(calmodulin binding)//GO:0031762(follicle-stimulating hormone receptor binding)//GO:0019901(protein kinase binding)//GO:0003774(motor activity)//GO:0043495(protein anchor)//GO:0016887(ATPase …	GO:0008360(regulation of cell shape)//GO:0031532(actin cytoskeleton reorganization)//GO:0030220(platelet formation)//GO:0006509(membrane protein ectodomain proteolysis)//GO:0010524(positive regulation of calcium ion transport into cytosol)//GO:0007155(cell adhesion)//GO:0010248(establishment or maintenance of transmembrane electrochemical gradient)//GO:0090662(ATP hydrolysis coupled transmembrane…
Mgam	ENSRNOG00000026177	protein_coding	chr4:68849032-68996961	0.357971	0.775798	0.0284	down	312272	-	RGD:1308368	4	4q22	maltase-glucoamylase	rno00052(Galactose metabolism)//rno00500(Starch and sucrose metabolism)//rno01100(Metabolic pathways)//rno04973(Carbohydrate digestion and absorption)	GO:0005575(cellular_component)//GO:0070062(extracellular exosome)	GO:0004558(alpha-1,4-glucosidase activity)//GO:0003674(molecular_function)//GO:0030246(carbohydrate binding)//GO:0016160(amylase activity)	GO:0005975(carbohydrate metabolic process)//GO:0008150(biological_process)
Cel	ENSRNOG00000010406	protein_coding	chr3:7134020-7141522	0.623789	1.53879	0.02825	down	24254	Bal|Bssl	RGD:2331|Ensembl:ENSRNOG00000010406	3	3p12	carboxyl ester lipase	rno00100(Steroid biosynthesis)//rno00561(Glycerolipid metabolism)//rno01100(Metabolic pathways)//rno04972(Pancreatic secretion)//rno04975(Fat digestion and absorption)	GO:0005887(integral component of plasma membrane)//GO:0042588(zymogen granule)//GO:0009986(cell surface)//GO:0005791(rough endoplasmic reticulum)//GO:0043234(protein complex)//GO:0005794(Golgi apparatus)//GO:0005829(cytosol)//GO:0045202(synapse)//GO:0043231(intracellular membrane-bounded organelle)//GO:0045121(membrane raft)//GO:0070062(extracellular exosome)//GO:0005615(extracellular space)//GO:…	GO:0043208(glycosphingolipid binding)//GO:0032403(protein complex binding)//GO:0050253(retinyl-palmitate esterase activity)//GO:0004872(receptor activity)//GO:0004806(triglyceride lipase activity)//GO:0004771(sterol esterase activity)//GO:0052689(carboxylic ester hydrolase activity)//GO:0004622(lysophospholipase activity)//GO:0042043(neurexin family protein binding)//GO:0016787(hydrolase activity)	GO:0007416(synapse assembly)//GO:0007158(neuron cell-cell adhesion)//GO:0016042(lipid catabolic process)//GO:0030157(pancreatic juice secretion)//GO:0042572(retinol metabolic process)//GO:0046514(ceramide catabolic process)//GO:0008150(biological_process)//GO:0050804(modulation of synaptic transmission)//GO:0006707(cholesterol catabolic process)
Hspa4l	ENSRNOG00000010819	protein_coding	chr2:127625736-127677499	0.865956	1.67224	0.02805	down	294993	APG-1|OSP94	RGD:1306528|Ensembl:ENSRNOG00000010819	2	2q26	heat shock protein 4-like	rno04141(Protein processing in endoplasmic reticulum)	GO:0005634(nucleus)//GO:0005737(cytoplasm)//GO:0005829(cytosol)	GO:0005524(ATP binding)	GO:0006986(response to unfolded protein)//GO:0006457(protein folding)
Sh2d6	ENSRNOG00000013605	protein_coding	chr4:100374095-100380578	13.0201	21.6685	0.02805	down	691161	-	RGD:1587427	4	4q33	SH2 domain containing 6		GO:0005622(intracellular)		GO:0006955(immune response)//GO:0035556(intracellular signal transduction)//GO:0007169(transmembrane receptor protein tyrosine kinase signaling pathway)
Esyt3	ENSRNOG00000022704	protein_coding	chr8:107555276-107602263	0.978967	1.78503	0.02805	down	363120	Fam62c|RGD1561304	RGD:1561304|Ensembl:ENSRNOG00000022704	8	8q31	extended synaptotagmin 3		GO:0031234(extrinsic component of cytoplasmic side of plasma membrane)//GO:0005887(integral component of plasma membrane)//GO:0031227(intrinsic component of endoplasmic reticulum membrane)//GO:0044232(organelle membrane contact site)	GO:0008289(lipid binding)
Ltk	ENSRNOG00000025130	protein_coding	chr3:111553679-111560556	7.72235	12.3099	0.02785	down	311337	-	RGD:1309323|Ensembl:ENSRNOG00000025130	3	3q35	leukocyte receptor tyrosine kinase		GO:0005622(intracellular)//GO:0016021(integral component of membrane)//GO:0016020(membrane)	GO:0004672(protein kinase activity)//GO:0005524(ATP binding)//GO:0004714(transmembrane receptor protein tyrosine kinase activity)	GO:0010666(positive regulation of cardiac muscle cell apoptotic process)//GO:0010976(positive regulation of neuron projection development)//GO:0007169(transmembrane receptor protein tyrosine kinase signaling pathway)//GO:0018108(peptidyl-tyrosine phosphorylation)//GO:0014065(phosphatidylinositol 3-kinase signaling)//GO:0006468(protein phosphorylation)//GO:0008283(cell proliferation)//GO:0043066(n…
Plekhb1	ENSRNOG00000018627	protein_coding	chr1:165665908-165680206	12.1839	7.33138	0.0277	up	64471	Evt1|Kpl1	RGD:621614|Ensembl:ENSRNOG00000018627	1	1q32	pleckstrin homology domain containing B1		GO:0016021(integral component of membrane)//GO:0005737(cytoplasm)	GO:0008022(protein C-terminus binding)//GO:0042803(protein homodimerization activity)	GO:0007275(multicellular organism development)//GO:0045595(regulation of cell differentiation)
Basp1	ENSRNOG00000046313	protein_coding	chr2:77586423-77632628	37.6333	24.4508	0.02755	up	64160	NAP22	RGD:621491	2	2q22	brain abundant, membrane attached signal protein 1		GO:0005886(plasma membrane)//GO:0031982(vesicle)//GO:0070062(extracellular exosome)//GO:0016607(nuclear speck)//GO:0005737(cytoplasm)//GO:0008180(COP9 signalosome)//GO:0005634(nucleus)//GO:0030054(cell junction)//GO:0030426(growth cone)	GO:0003714(transcription corepressor activity)//GO:0005516(calmodulin binding)//GO:0019904(protein domain specific binding)//GO:0044212(transcription regulatory region DNA binding)	GO:0072112(glomerular visceral epithelial cell differentiation)//GO:0021762(substantia nigra development)//GO:0045892(negative regulation of transcription, DNA-templated)
Hpdl	ENSRNOG00000018143	protein_coding	chr5:135675831-135677432	2.33817	0.973309	0.02705	up	313521	Gloxd1|RGD1310014	RGD:1310014|Ensembl:ENSRNOG00000018143	5	5q36	4-hydroxyphenylpyruvate dioxygenase-like			GO:0003868(4-hydroxyphenylpyruvate dioxygenase activity)//GO:0046872(metal ion binding)	GO:0055114(oxidation-reduction process)//GO:0009072(aromatic amino acid family metabolic process)
Mab21l3	ENSRNOG00000016044	protein_coding	chr2:204231684-204254699	1.78224	0.900994	0.02665	up	295326	RGD1308694	RGD:1308694|Ensembl:ENSRNOG00000016044	2	2q34	mab-21 like 3
Ptgs2	ENSRNOG00000002525	protein_coding	chr13:67351086-67359335	4.33543	2.13234	0.0266	up	29527	COX-2|Cox2	RGD:620349|Ensembl:ENSRNOG00000002525	13	13q21	prostaglandin-endoperoxide synthase 2	rno00590(Arachidonic acid metabolism)//rno01100(Metabolic pathways)//rno04064(NF-kappa B signaling pathway)//rno04370(VEGF signaling pathway)//rno04668(TNF signaling pathway)//rno04723(Retrograde endocannabinoid signaling)//rno04726(Serotonergic synapse)//rno04913(Ovarian steroidogenesis)//rno04921(Oxytocin signaling pathway)//rno04923(Regulation of lipolysis in adipocytes)//rno05140(Leishmaniasi…	GO:0005901(caveola)//GO:0043005(neuron projection)//GO:0043234(protein complex)//GO:0005789(endoplasmic reticulum membrane)//GO:0005783(endoplasmic reticulum)//GO:0005634(nucleus)//GO:0005737(cytoplasm)	GO:0004601(peroxidase activity)//GO:0042803(protein homodimerization activity)//GO:0020037(heme binding)//GO:0019899(enzyme binding)//GO:0008289(lipid binding)//GO:0016702(oxidoreductase activity, acting on single donors with incorporation of molecular oxygen, incorporation of two atoms of oxygen)//GO:0004666(prostaglandin-endoperoxide synthase activity)//GO:0046872(metal ion binding)//GO:0005515…	GO:0055114(oxidation-reduction process)//GO:0001516(prostaglandin biosynthetic process)//GO:0006979(response to oxidative stress)//GO:0045907(positive regulation of vasoconstriction)//GO:0010942(positive regulation of cell death)//GO:0051968(positive regulation of synaptic transmission, glutamatergic)//GO:0031622(positive regulation of fever generation)//GO:0071318(cellular response to ATP)//GO:0…
S100a3	ENSRNOG00000012008	protein_coding	chr2:189955835-189996029	1.33432	0.231739	0.02645	up	114216	-	RGD:620260|Ensembl:ENSRNOG00000012008	2	2q34	S100 calcium binding protein A3		GO:0005730(nucleolus)//GO:0005737(cytoplasm)	GO:0008270(zinc ion binding)//GO:0005509(calcium ion binding)
Ugt8	ENSRNOG00000009345	protein_coding	chr2:229644381-229718659	1.00349	0.400389	0.0264	up	50555	Ugt8a	RGD:3938|Ensembl:ENSRNOG00000009345	2	2q42	UDP glycosyltransferase 8	rno00565(Ether lipid metabolism)//rno00600(Sphingolipid metabolism)//rno01100(Metabolic pathways)	GO:0016021(integral component of membrane)//GO:0043231(intracellular membrane-bounded organelle)	GO:0015020(glucuronosyltransferase activity)//GO:0008489(UDP-galactose:glucosylceramide beta-1,4-galactosyltransferase activity)//GO:0003851(2-hydroxyacylsphingosine 1-beta-galactosyltransferase activity)	GO:0009813(flavonoid biosynthetic process)//GO:0007010(cytoskeleton organization)//GO:0030913(paranodal junction assembly)//GO:0002175(protein localization to paranode region of axon)//GO:0006682(galactosylceramide biosynthetic process)//GO:0042552(myelination)//GO:0052696(flavonoid glucuronidation)//GO:0048812(neuron projection morphogenesis)//GO:0006688(glycosphingolipid biosynthetic process)
Scrn1	ENSRNOG00000009636	protein_coding	chr4:84678974-84740909	0.849792	0.374095	0.02635	up	502776	-	RGD:1560999|Ensembl:ENSRNOG00000009636	4	4q24	secernin 1		GO:0031965(nuclear membrane)//GO:0005634(nucleus)//GO:0005737(cytoplasm)	GO:0016805(dipeptidase activity)	GO:0006508(proteolysis)//GO:0006887(exocytosis)
Mss51	ENSRNOG00000007632	protein_coding	chr15:4240202-4252072	4.96026	8.58807	0.0263	down	289904	Zmynd17	RGD:1309408|Ensembl:ENSRNOG00000007632	15	15p16	MSS51 mitochondrial translational activator			GO:0046872(metal ion binding)	GO:0035176(social behavior)
Plk5	ENSRNOG00000034102	protein_coding	chr7:12212910-12221330	0.348109	0.996348	0.0263	down	314627	Plk5p	RGD:1305038|Ensembl:ENSRNOG00000034102	7	7q11	polo-like kinase 5		GO:0005730(nucleolus)//GO:0005737(cytoplasm)	GO:0005524(ATP binding)//GO:0016301(kinase activity)//GO:0004674(protein serine/threonine kinase activity)	GO:0071363(cellular response to growth factor stimulus)//GO:0010976(positive regulation of neuron projection development)//GO:0006974(cellular response to DNA damage stimulus)//GO:0006468(protein phosphorylation)//GO:0008285(negative regulation of cell proliferation)//GO:2000045(regulation of G1/S transition of mitotic cell cycle)//GO:0002357(defense response to tumor cell)
LOC689230	ENSRNOG00000032728	protein_coding	chr11:67329656-67337948	1.25045	2.98566	0.02615	down	689230	-	RGD:1594822|Ensembl:ENSRNOG00000032728	11	11q22	similar to stefin A2		GO:0005622(intracellular)	GO:0004869(cysteine-type endopeptidase inhibitor activity)	GO:0010951(negative regulation of endopeptidase activity)
Mrap	ENSRNOG00000021524	protein_coding	chr11:30904732-30915225	2.69648	0.910726	0.0261	up	288271	RGD1310648	RGD:1310648|Ensembl:ENSRNOG00000021524	11	11q11	melanocortin 2 receptor accessory protein		GO:0005783(endoplasmic reticulum)//GO:0005886(plasma membrane)//GO:0005575(cellular_component)//GO:0016021(integral component of membrane)	GO:0031780(corticotropin hormone receptor binding)//GO:0031781(type 3 melanocortin receptor binding)//GO:0003674(molecular_function)//GO:0070996(type 1 melanocortin receptor binding)//GO:0031783(type 5 melanocortin receptor binding)//GO:0031782(type 4 melanocortin receptor binding)	GO:0034394(protein localization to cell surface)//GO:0050873(brown fat cell differentiation)//GO:0030819(positive regulation of cAMP biosynthetic process)//GO:0008150(biological_process)
Flrt3	ENSRNOG00000004874	protein_coding	chr3:134683064-134696654	5.88924	3.62976	0.02605	up	366205	RGD1566005	RGD:1566005	3	3q41	fibronectin leucine rich transmembrane protein 3		GO:0043679(axon terminus)//GO:0097060(synaptic membrane)//GO:0005887(integral component of plasma membrane)//GO:0005576(extracellular region)//GO:0030425(dendrite)//GO:0005789(endoplasmic reticulum membrane)//GO:0005925(focal adhesion)//GO:0045211(postsynaptic membrane)//GO:0014069(postsynaptic density)//GO:0005737(cytoplasm)//GO:0044295(axonal growth cone)//GO:0042734(presynaptic membrane)//GO:0…	GO:0004860(protein kinase inhibitor activity)//GO:0045499(chemorepellent activity)//GO:0005104(fibroblast growth factor receptor binding)//GO:0042803(protein homodimerization activity)	GO:0031175(neuron projection development)//GO:0007411(axon guidance)//GO:0007416(synapse assembly)//GO:0048598(embryonic morphogenesis)//GO:0003345(proepicardium cell migration involved in pericardium morphogenesis)//GO:0046426(negative regulation of JAK-STAT cascade)//GO:0048678(response to axon injury)//GO:0050919(negative chemotaxis)//GO:1990138(neuron projection extension)//GO:0019221(cytokin…
Hipk4	ENSRNOG00000020835	protein_coding	chr1:84328113-84338483	3.48923	6.04346	0.02595	down	308449	-	RGD:1307541|Ensembl:ENSRNOG00000020835	1	1q21	homeodomain interacting protein kinase 4		GO:0005634(nucleus)//GO:0005737(cytoplasm)	GO:0004672(protein kinase activity)//GO:0005524(ATP binding)//GO:0004674(protein serine/threonine kinase activity)	GO:0046777(protein autophosphorylation)//GO:1901796(regulation of signal transduction by p53 class mediator)//GO:0006468(protein phosphorylation)//GO:0018105(peptidyl-serine phosphorylation)//GO:0016572(histone phosphorylation)
Tnf	ENSRNOG00000055156	protein_coding	chr20:5189389-5192000	3.28775	4.70836	0.0259	down	24835	RATTNF|TNF-alpha|Tnfa	RGD:3876|Ensembl:ENSRNOG00000055156	20	20p12	tumor necrosis factor	rno04010(MAPK signaling pathway)//rno04060(Cytokine-cytokine receptor interaction)//rno04064(NF-kappa B signaling pathway)//rno04071(Sphingolipid signaling pathway)//rno04150(mTOR signaling pathway)//rno04210(Apoptosis)//rno04350(TGF-beta signaling pathway)//rno04380(Osteoclast differentiation)//rno04612(Antigen processing and presentation)//rno04620(Toll-like receptor signaling pathway)//rno0462…	GO:0001891(phagocytic cup)//GO:0009897(external side of plasma membrane)//GO:0005887(integral component of plasma membrane)//GO:0009986(cell surface)//GO:0055037(recycling endosome)//GO:0005886(plasma membrane)//GO:0045121(membrane raft)//GO:0016021(integral component of membrane)//GO:0005622(intracellular)//GO:0005615(extracellular space)	GO:0002020(protease binding)//GO:0005164(tumor necrosis factor receptor binding)//GO:0042802(identical protein binding)//GO:0005125(cytokine activity)//GO:0044212(transcription regulatory region DNA binding)	GO:0043123(positive regulation of I-kappaB kinase/NF-kappaB signaling)//GO:0006959(humoral immune response)//GO:0032800(receptor biosynthetic process)//GO:0032755(positive regulation of interleukin-6 production)//GO:0006955(immune response)//GO:0050995(negative regulation of lipid catabolic process)//GO:0031663(lipopolysaccharide-mediated signaling pathway)//GO:0071316(cellular response to nicoti…
Ankrd42	ENSRNOG00000009664	protein_coding	chr1:157419122-157461588	6.05293	9.51429	0.0258	down	293117	RGD1310789	RGD:1310789|Ensembl:ENSRNOG00000009664	1	1q32	ankyrin repeat domain 42		GO:0005634(nucleus)	GO:0051059(NF-kappaB binding)	GO:1900017(positive regulation of cytokine production involved in inflammatory response)//GO:0051091(positive regulation of sequence-specific DNA binding transcription factor activity)//GO:0051092(positive regulation of NF-kappaB transcription factor activity)
Mybpc2	ENSRNOG00000019627	protein_coding	chr1:100506703-100530183	2.51427	1.34418	0.0256	up	292879	-	RGD:1311596|Ensembl:ENSRNOG00000019627	1	1q22	myosin binding protein C, fast-type				GO:0006936(muscle contraction)
Shroom1	ENSRNOG00000007431	protein_coding	chr10:38814798-38824673	0.508945	1.18851	0.02555	down	287285	RGD1308066	RGD:1308066|Ensembl:ENSRNOG00000007431	10	10q22	shroom family member 1	rno04530(Tight junction)	GO:0016460(myosin II complex)	GO:0051015(actin filament binding)	GO:0000902(cell morphogenesis)//GO:0051017(actin filament bundle assembly)
Fads2	ENSRNOG00000020440	protein_coding	chr1:226114412-226152524	5.13454	2.50069	0.02535	up	83512	Fadsd6	RGD:68339|Ensembl:ENSRNOG00000020440	1	1q43	fatty acid desaturase 2	rno00592(alpha-Linolenic acid metabolism)//rno01040(Biosynthesis of unsaturated fatty acids)//rno01212(Fatty acid metabolism)//rno03320(PPAR signaling pathway)	GO:0016020(membrane)//GO:0016021(integral component of membrane)//GO:0005789(endoplasmic reticulum membrane)	GO:0016491(oxidoreductase activity)//GO:0004768(stearoyl-CoA 9-desaturase activity)//GO:0045485(omega-6 fatty acid desaturase activity)	GO:0006629(lipid metabolic process)//GO:0055114(oxidation-reduction process)//GO:0006636(unsaturated fatty acid biosynthetic process)//GO:0042761(very long-chain fatty acid biosynthetic process)//GO:0036109(alpha-linolenic acid metabolic process)
Gmpr	ENSRNOG00000017250	protein_coding	chr17:19543274-19580929	22.1402	14.153	0.02525	up	117533	GMPR 1|Gmpr1	RGD:70980|Ensembl:ENSRNOG00000017250	17	17p13	guanosine monophosphate reductase	rno00230(Purine metabolism)	GO:1902560(GMP reductase complex)	GO:0003920(GMP reductase activity)//GO:0046872(metal ion binding)	GO:0006163(purine nucleotide metabolic process)//GO:0055114(oxidation-reduction process)//GO:0006144(purine nucleobase metabolic process)//GO:0009409(response to cold)
Rspo3	ENSRNOG00000011568	protein_coding	chr1:30681680-30766860	0.793582	0.260093	0.0251	up	498997	RGD1563246	RGD:1563246|Ensembl:ENSRNOG00000011568	1	1p11	R-spondin 3		GO:0005575(cellular_component)//GO:0005576(extracellular region)	GO:0005102(receptor binding)//GO:0003674(molecular_function)//GO:0008201(heparin binding)//GO:0005109(frizzled binding)	GO:0060670(branching involved in labyrinthine layer morphogenesis)//GO:2000052(positive regulation of non-canonical Wnt signaling pathway)//GO:0008150(biological_process)//GO:0090263(positive regulation of canonical Wnt signaling pathway)//GO:0001974(blood vessel remodeling)//GO:0002040(sprouting angiogenesis)//GO:0001525(angiogenesis)
Snip1	ENSRNOG00000024889	protein_coding	chr5:143063098-143070884	2.8256	1.23826	0.0251	up	313588	-	RGD:1359268|Ensembl:ENSRNOG00000024889	5	5q36	Smad nuclear interacting protein 1		GO:0005654(nucleoplasm)//GO:0005634(nucleus)//GO:0005737(cytoplasm)	GO:0044822(poly(A) RNA binding)	GO:1903955(positive regulation of protein targeting to mitochondrion)//GO:0007249(I-kappaB kinase/NF-kappaB signaling)//GO:0035196(production of miRNAs involved in gene silencing by miRNA)//GO:0006355(regulation of transcription, DNA-templated)
Tnnt3	ENSRNOG00000020332	protein_coding	chr1:215666627-215683628	9.92115	16.9419	0.02505	down	24838	Tnt	RGD:3883|Ensembl:ENSRNOG00000020332|Vega:OTTRNOG00000000143	1	1q41-q42	troponin T3, fast skeletal type		GO:0005861(troponin complex)	GO:0030899(calcium-dependent ATPase activity)//GO:0005523(tropomyosin binding)//GO:0048306(calcium-dependent protein binding)//GO:0030172(troponin C binding)//GO:0031014(troponin T binding)//GO:0003779(actin binding)//GO:0031013(troponin I binding)	GO:0006937(regulation of muscle contraction)//GO:0006936(muscle contraction)//GO:0003009(skeletal muscle contraction)//GO:0043462(regulation of ATPase activity)//GO:0006942(regulation of striated muscle contraction)
Slc23a3	ENSRNOG00000018266	protein_coding	chr9:82328172-82336806	1.51375	3.20275	0.02475	down	367298	-	RGD:1307402|Ensembl:ENSRNOG00000018266	9	9q33	solute carrier family 23, member 3		GO:0016021(integral component of membrane)	GO:0005215(transporter activity)	GO:0055085(transmembrane transport)
Kifc2	ENSRNOG00000060123	protein_coding	chr7:117723262-117732387	7.58516	13.5859	0.0247	down	300053	-	RGD:735021|Ensembl:ENSRNOG00000060123	7	7q34	kinesin family member C2		GO:0030139(endocytic vesicle)//GO:0005874(microtubule)	GO:0005524(ATP binding)//GO:0008017(microtubule binding)//GO:0003777(microtubule motor activity)	GO:0007018(microtubule-based movement)
Il24	ENSRNOG00000004470	protein_coding	chr13:47618451-47623849	1.29034	0.281516	0.0245	up	170819	Mda-7|Mda7	RGD:621484|Ensembl:ENSRNOG00000004470	13	13q13	interleukin 24	rno04630(Jak-STAT signaling pathway)	GO:0005783(endoplasmic reticulum)//GO:0005576(extracellular region)//GO:0005615(extracellular space)	GO:0003674(molecular_function)//GO:0005125(cytokine activity)	GO:0008284(positive regulation of cell proliferation)//GO:0030336(negative regulation of cell migration)//GO:0043065(positive regulation of apoptotic process)//GO:0071353(cellular response to interleukin-4)//GO:0033136(serine phosphorylation of STAT3 protein)//GO:0006954(inflammatory response)//GO:0043280(positive regulation of cysteine-type endopeptidase activity involved in apoptotic process)//…
Zfp111	ENSRNOG00000024376	protein_coding	chr1:80973738-81100069	3.62497	7.04255	0.02445	down	170849	rKr2	RGD:620595|Ensembl:ENSRNOG00000024376	1	1q21	zinc finger protein 111		GO:0005622(intracellular)	GO:0046872(metal ion binding)//GO:0003677(DNA binding)//GO:0003700(transcription factor activity, sequence-specific DNA binding)	GO:0045892(negative regulation of transcription, DNA-templated)
Tnc	ENSRNOG00000058645	protein_coding	chr5:79789670-79874671	6.62464	4.25631	0.02445	up	116640	-	RGD:621057|Ensembl:ENSRNOG00000058645	5	-	tenascin C	rno04151(PI3K-Akt signaling pathway)//rno04510(Focal adhesion)//rno04512(ECM-receptor interaction)//rno05206(MicroRNAs in cancer)	GO:0005604(basement membrane)//GO:0005576(extracellular region)//GO:0016020(membrane)//GO:0005614(interstitial matrix)//GO:0005578(proteinaceous extracellular matrix)//GO:0031012(extracellular matrix)//GO:0005615(extracellular space)//GO:0005925(focal adhesion)	GO:0003674(molecular_function)//GO:0045545(syndecan binding)	GO:0060739(mesenchymal-epithelial cell signaling involved in prostate gland development)//GO:0008284(positive regulation of cell proliferation)//GO:0071300(cellular response to retinoic acid)//GO:0007162(negative regulation of cell adhesion)//GO:0010628(positive regulation of gene expression)//GO:0014012(peripheral nervous system axon regeneration)//GO:0007155(cell adhesion)//GO:0071305(cellular …
Fam180a	ENSRNOG00000011750	protein_coding	chr4:62844970-62860446	2.2626	0.845863	0.02435	up	362336	RGD1308013	RGD:1308013|Ensembl:ENSRNOG00000011750	4	4q22	family with sequence similarity 180, member A
C1qtnf1	ENSRNOG00000003259	protein_coding	chr10:107455844-107477162	34.571	22.4268	0.0243	up	303701	Ctrp1	RGD:1359204|Ensembl:ENSRNOG00000003259	10	10q32.3	C1q and tumor necrosis factor related protein 1		GO:0005887(integral component of plasma membrane)//GO:0005581(collagen trimer)//GO:0005576(extracellular region)//GO:0005615(extracellular space)//GO:0005829(cytosol)	GO:0005518(collagen binding)	GO:0051260(protein homooligomerization)//GO:0010906(regulation of glucose metabolic process)//GO:0051897(positive regulation of protein kinase B signaling)//GO:0010628(positive regulation of gene expression)//GO:2000860(positive regulation of aldosterone secretion)//GO:0010544(negative regulation of platelet activation)//GO:0043410(positive regulation of MAPK cascade)//GO:0007204(positive regulat…
Lrrc6	ENSRNOG00000005233	protein_coding	chr7:107130401-107223047	0.623184	1.70955	0.02425	down	299920	Lrtp|Tslrp	RGD:1559937	7	7q33	leucine rich repeat containing 6		GO:0005929(cilium)//GO:0005737(cytoplasm)		GO:0030317(sperm motility)//GO:0061458(reproductive system development)//GO:0036159(inner dynein arm assembly)//GO:0008584(male gonad development)//GO:0003341(cilium movement)//GO:0036158(outer dynein arm assembly)//GO:0060287(epithelial cilium movement involved in determination of left/right asymmetry)//GO:0044458(motile cilium assembly)
Sez6l	ENSRNOG00000025612	protein_coding	chr12:50090463-50241995	2.04324	3.46265	0.02385	down	304554	RGD1563628	RGD:1563628|Ensembl:ENSRNOG00000025612	12	-	seizure related 6 homolog like		GO:0005783(endoplasmic reticulum)//GO:0016021(integral component of membrane)//GO:0043025(neuronal cell body)		GO:0090036(regulation of protein kinase C signaling)//GO:0008344(adult locomotory behavior)//GO:0021680(cerebellar Purkinje cell layer development)//GO:0060074(synapse maturation)
Nfatc4	ENSRNOG00000020482	protein_coding	chr15:34493137-34504326	6.82655	10.6105	0.0238	down	305897	-	RGD:1310749|Ensembl:ENSRNOG00000020482	15	15p13	nuclear factor of activated T-cells 4	rno04022(cGMP-PKG signaling pathway)//rno04310(Wnt signaling pathway)//rno04360(Axon guidance)//rno04921(Oxytocin signaling pathway)//rno05161(Hepatitis B)//rno05166(HTLV-I infection)	GO:0005667(transcription factor complex)//GO:0005634(nucleus)//GO:0045111(intermediate filament cytoskeleton)//GO:0005737(cytoplasm)//GO:0005829(cytosol)	GO:0001227(transcriptional repressor activity, RNA polymerase II transcription regulatory region sequence-specific binding)//GO:0003700(transcription factor activity, sequence-specific DNA binding)//GO:0000981(RNA polymerase II transcription factor activity, sequence-specific DNA binding)//GO:0000978(RNA polymerase II core promoter proximal region sequence-specific DNA binding)//GO:0001078(transc…	GO:0045333(cellular respiration)//GO:1902894(negative regulation of pri-miRNA transcription from RNA polymerase II promoter)//GO:0032091(negative regulation of protein binding)//GO:0000122(negative regulation of transcription from RNA polymerase II promoter)//GO:0051145(smooth muscle cell differentiation)//GO:0034644(cellular response to UV)//GO:0032760(positive regulation of tumor necrosis facto…
Ocstamp	ENSRNOG00000019110	protein_coding	chr3:162075339-162080192	2.66957	1.19074	0.0235	up
Rasl11b	ENSRNOG00000002097	protein_coding	chr14:36550339-36554580	16.522	24.9599	0.02335	down	305302	-	RGD:1303099|Ensembl:ENSRNOG00000002097	14	14p11	RAS-like family 11 member B		GO:0005622(intracellular)//GO:0016020(membrane)	GO:0005160(transforming growth factor beta receptor binding)//GO:0005525(GTP binding)	GO:0007264(small GTPase mediated signal transduction)//GO:0030512(negative regulation of transforming growth factor beta receptor signaling pathway)
Tgfbr3l	ENSRNOG00000050573	protein_coding	chr12:2542611-2545740	1.3943	3.80499	0.02325	down	688681	-	RGD:1586419|Ensembl:ENSRNOG00000050573	12	12p12	transforming growth factor beta receptor 3 like		GO:0016021(integral component of membrane)//GO:0005575(cellular_component)	GO:0003674(molecular_function)	GO:0008150(biological_process)
Dhrs9	ENSRNOG00000058568	protein_coding	chr3:55623633-55648325	9.59029	6.22981	0.02325	up	170635	Rdhl	RGD:620655|Ensembl:ENSRNOG00000058568	3	3q21	dehydrogenase/reductase 9	rno00830(Retinol metabolism)//rno01100(Metabolic pathways)	GO:0030176(integral component of endoplasmic reticulum membrane)	GO:0047035(testosterone dehydrogenase (NAD+) activity)//GO:0004022(alcohol dehydrogenase (NAD) activity)//GO:0004745(retinol dehydrogenase activity)	GO:0055114(oxidation-reduction process)//GO:0008209(androgen metabolic process)//GO:0002138(retinoic acid biosynthetic process)//GO:0042904(9-cis-retinoic acid biosynthetic process)//GO:0042573(retinoic acid metabolic process)//GO:0042448(progesterone metabolic process)
Npas2	ENSRNOG00000013408	protein_coding	chr9:45901740-46081880	3.11173	5.07166	0.02315	down	316351	-	RGD:1309681|Ensembl:ENSRNOG00000013408	9	9q21	neuronal PAS domain protein 2	rno04710(Circadian rhythm)	GO:0005667(transcription factor complex)//GO:0005634(nucleus)//GO:0005737(cytoplasm)	GO:0051879(Hsp90 protein binding)//GO:0046983(protein dimerization activity)//GO:0003677(DNA binding)//GO:0003700(transcription factor activity, sequence-specific DNA binding)	GO:0032922(circadian regulation of gene expression)//GO:2001020(regulation of response to DNA damage stimulus)//GO:0051775(response to redox state)//GO:0045739(positive regulation of DNA repair)//GO:0006351(transcription, DNA-templated)//GO:0060548(negative regulation of cell death)//GO:0045475(locomotor rhythm)//GO:0045944(positive regulation of transcription from RNA polymerase II promoter)//GO…
Slc27a2	ENSRNOG00000010128	protein_coding	chr3:119014619-119052531	1.79637	3.45302	0.0231	down	65192	-	RGD:71103|Ensembl:ENSRNOG00000010128	3	3q36	solute carrier family 27 member 2	rno03320(PPAR signaling pathway)//rno04146(Peroxisome)//rno04931(Insulin resistance)	GO:0005777(peroxisome)//GO:0070062(extracellular exosome)//GO:0043231(intracellular membrane-bounded organelle)//GO:0005789(endoplasmic reticulum membrane)//GO:0005779(integral component of peroxisomal membrane)//GO:0005788(endoplasmic reticulum lumen)//GO:0005739(mitochondrion)//GO:0016021(integral component of membrane)//GO:0005783(endoplasmic reticulum)//GO:0005778(peroxisomal membrane)//GO:00…	GO:0031957(very long-chain fatty acid-CoA ligase activity)//GO:0050197(phytanate-CoA ligase activity)//GO:0005102(receptor binding)//GO:0019899(enzyme binding)//GO:0005524(ATP binding)//GO:0070251(pristanate-CoA ligase activity)//GO:0004467(long-chain fatty acid-CoA ligase activity)//GO:0015245(fatty acid transporter activity)//GO:0005515(protein binding)	GO:0006635(fatty acid beta-oxidation)//GO:0006699(bile acid biosynthetic process)//GO:0097089(methyl-branched fatty acid metabolic process)//GO:0042760(very long-chain fatty acid catabolic process)//GO:0044539(long-chain fatty acid import)//GO:0001561(fatty acid alpha-oxidation)//GO:0001676(long-chain fatty acid metabolic process)//GO:0000038(very long-chain fatty acid metabolic process)//GO:0015…
Scg3	ENSRNOG00000010784	protein_coding	chr8:82582351-82641536	1.44338	0.0736974	0.02305	up	116635	SgIII	RGD:621209|Ensembl:ENSRNOG00000010784	8	8q24	secretogranin III		GO:0030658(transport vesicle membrane)//GO:0005576(extracellular region)//GO:0031410(cytoplasmic vesicle)	GO:0044822(poly(A) RNA binding)//GO:0005515(protein binding)
Nkain4	ENSRNOG00000031834	protein_coding	chr3:176444543-176465162	1.62752	0.336731	0.02265	up	296469	RGD1305809	RGD:1305809|Ensembl:ENSRNOG00000031834	3	3q43	Na+/K+ transporting ATPase interacting 4		GO:0016021(integral component of membrane)		GO:0002028(regulation of sodium ion transport)
Dclk2	ENSRNOG00000016550	protein_coding	chr2:186116623-186245771	12.4439	27.3505	0.0226	down	310698	CL2|CLICK-II|CLICK2|Dck2|RGD1308384	RGD:1308384|Ensembl:ENSRNOG00000016550|Vega:OTTRNOG00000001342	2	2q34	doublecortin-like kinase 2		GO:0005622(intracellular)//GO:0005856(cytoskeleton)//GO:0005737(cytoplasm)//GO:0005874(microtubule)	GO:0004672(protein kinase activity)//GO:0005524(ATP binding)//GO:0004674(protein serine/threonine kinase activity)	GO:0006468(protein phosphorylation)//GO:0000226(microtubule cytoskeleton organization)//GO:0021766(hippocampus development)//GO:0035556(intracellular signal transduction)//GO:1900181(negative regulation of protein localization to nucleus)//GO:0018105(peptidyl-serine phosphorylation)//GO:0021860(pyramidal neuron development)
Gltpd2	ENSRNOG00000026488	protein_coding	chr10:57125960-57128686	0.724016	0.229821	0.02255	up	497943	RGD1560459	RGD:1560459|Ensembl:ENSRNOG00000026488	10	10q24	glycolipid transfer protein domain containing 2		GO:0016021(integral component of membrane)//GO:0005737(cytoplasm)	GO:0017089(glycolipid transporter activity)//GO:0051861(glycolipid binding)	GO:0046836(glycolipid transport)
Plekhh1	ENSRNOG00000010650	protein_coding	chr6:102215602-102262417	3.66266	6.0009	0.02235	down	314262	-	RGD:1308362|Ensembl:ENSRNOG00000010650	6	6q24	pleckstrin homology, MyTH4 and FERM domain containing H1		GO:0005856(cytoskeleton)
Pla2g5	ENSRNOG00000016838	protein_coding	chr5:157247780-157268903	1.23633	0.277109	0.0223	up	29354	-	RGD:62051|Ensembl:ENSRNOG00000016838	5	5q36	phospholipase A2, group V	rno00564(Glycerophospholipid metabolism)//rno00565(Ether lipid metabolism)//rno00590(Arachidonic acid metabolism)//rno00591(Linoleic acid metabolism)//rno00592(alpha-Linolenic acid metabolism)//rno01100(Metabolic pathways)//rno04014(Ras signaling pathway)//rno04270(Vascular smooth muscle contraction)//rno04972(Pancreatic secretion)//rno04975(Fat digestion and absorption)	GO:0005794(Golgi apparatus)//GO:0005886(plasma membrane)//GO:0048471(perinuclear region of cytoplasm)//GO:0005576(extracellular region)//GO:0009986(cell surface)	GO:0005102(receptor binding)//GO:0004623(phospholipase A2 activity)//GO:0008201(heparin binding)//GO:0005509(calcium ion binding)//GO:0047498(calcium-dependent phospholipase A2 activity)	GO:0006644(phospholipid metabolic process)//GO:0019370(leukotriene biosynthetic process)//GO:0010518(positive regulation of phospholipase activity)//GO:0016042(lipid catabolic process)//GO:0070374(positive regulation of ERK1 and ERK2 cascade)//GO:0051591(response to cAMP)//GO:0006663(platelet activating factor biosynthetic process)//GO:0034097(response to cytokine)//GO:0050482(arachidonic acid se…
Mfn2	ENSRNOG00000046424	protein_coding	chr5:164684508-164714145	1.02625	0.436866	0.02225	up	64476	HSG	RGD:628843|Ensembl:ENSRNOG00000046424	5	5q36	mitofusin 2		GO:0016021(integral component of membrane)//GO:0031306(intrinsic component of mitochondrial outer membrane)//GO:0005829(cytosol)//GO:0005739(mitochondrion)//GO:0005741(mitochondrial outer membrane)//GO:0015630(microtubule cytoskeleton)	GO:0003924(GTPase activity)//GO:0005525(GTP binding)//GO:0051020(GTPase binding)//GO:0031625(ubiquitin protein ligase binding)	GO:0008053(mitochondrial fusion)//GO:0048593(camera-type eye morphogenesis)//GO:0007050(cell cycle arrest)//GO:0046580(negative regulation of Ras protein signal transduction)//GO:0051646(mitochondrion localization)//GO:0007006(mitochondrial membrane organization)//GO:0006986(response to unfolded protein)//GO:0008285(negative regulation of cell proliferation)//GO:0006914(autophagy)//GO:0006915(apo…
Hpgds	ENSRNOG00000006583	protein_coding	chr4:95946024-95970666	1.99491	0.440028	0.02205	up	58962	Ptgds2	RGD:69251|Ensembl:ENSRNOG00000006583	4	4q31	hematopoietic prostaglandin D synthase	rno00480(Glutathione metabolism)//rno00590(Arachidonic acid metabolism)//rno00980(Metabolism of xenobiotics by cytochrome P450)//rno00982(Drug metabolism - cytochrome P450)//rno01100(Metabolic pathways)//rno05204(Chemical carcinogenesis)	GO:0005737(cytoplasm)	GO:0004667(prostaglandin-D synthase activity)//GO:0042803(protein homodimerization activity)//GO:0000287(magnesium ion binding)//GO:0005509(calcium ion binding)//GO:0004364(glutathione transferase activity)	GO:2000255(negative regulation of male germ cell proliferation)//GO:0006693(prostaglandin metabolic process)//GO:0001516(prostaglandin biosynthetic process)
Tgfbi	ENSRNOG00000012216	protein_coding	chr17:8400145-8429338	16.1412	24.2364	0.022	down	116487	BIGH3|Big-h3	RGD:620017|Ensembl:ENSRNOG00000012216	17	17p14	transforming growth factor, beta induced		GO:0005604(basement membrane)//GO:0070062(extracellular exosome)//GO:0005802(trans-Golgi network)//GO:0005578(proteinaceous extracellular matrix)//GO:0031012(extracellular matrix)//GO:0005615(extracellular space)	GO:0005518(collagen binding)//GO:0050840(extracellular matrix binding)//GO:0003674(molecular_function)//GO:0005178(integrin binding)//GO:0050839(cell adhesion molecule binding)	GO:0002062(chondrocyte differentiation)//GO:0008283(cell proliferation)//GO:0007155(cell adhesion)//GO:0001525(angiogenesis)//GO:0030198(extracellular matrix organization)
Trim54	ENSRNOG00000006146	protein_coding	chr6:26603368-26624092	9.37796	5.31519	0.02185	up	362708	Rnf30	RGD:1306453|Ensembl:ENSRNOG00000006146	6	6q14	tripartite motif-containing 54		GO:0030018(Z disc)//GO:0005875(microtubule associated complex)//GO:0005874(microtubule)	GO:0008017(microtubule binding)//GO:0008270(zinc ion binding)	GO:0007275(multicellular organism development)//GO:0007026(negative regulation of microtubule depolymerization)//GO:0030154(cell differentiation)
Fut4	ENSRNOG00000009157	protein_coding	chr8:13258767-13262729	8.5909	5.50426	0.0218	up	60670	Fuct	RGD:619954|Ensembl:ENSRNOG00000009157	8	8q11	fucosyltransferase 4	rno00514(Other types of O-glycan biosynthesis)//rno00601(Glycosphingolipid biosynthesis - lacto and neolacto series)//rno01100(Metabolic pathways)	GO:0016021(integral component of membrane)//GO:0032580(Golgi cisterna membrane)//GO:0009986(cell surface)//GO:0071944(cell periphery)	GO:0008417(fucosyltransferase activity)//GO:0046920(alpha-(1->3)-fucosyltransferase activity)	GO:0036065(fucosylation)//GO:0006486(protein glycosylation)
RGD1310951	ENSRNOG00000016780	protein_coding	chr5:76860514-76997951	2.50897	4.74772	0.02155	down	100361585	-	RGD:1310951|Ensembl:ENSRNOG00000016780	5	-	similar to RIKEN cDNA E130308A19
Fscn1	ENSRNOG00000056585	protein_coding	chr12:13656553-13668515	4.7125	2.20132	0.02145	up	683788	Fascin	RGD:1583309	12	-	fascin actin-bundling protein 1		GO:0005886(plasma membrane)//GO:0043209(myelin sheath)//GO:0030027(lamellipodium)//GO:0030175(filopodium)//GO:0030425(dendrite)//GO:0015629(actin cytoskeleton)//GO:0001725(stress fiber)//GO:0001726(ruffle)//GO:0005829(cytosol)//GO:0031253(cell projection membrane)//GO:0070062(extracellular exosome)//GO:0071437(invadopodium)//GO:0005911(cell-cell junction)//GO:0005902(microvillus)//GO:0044393(micr…	GO:0003779(actin binding)//GO:0030674(protein binding, bridging)//GO:0051015(actin filament binding)//GO:0044822(poly(A) RNA binding)//GO:0008144(drug binding)//GO:0005515(protein binding)	GO:0071803(positive regulation of podosome assembly)//GO:0048870(cell motility)//GO:0032956(regulation of actin cytoskeleton organization)//GO:0001889(liver development)//GO:0010592(positive regulation of lamellipodium assembly)//GO:0016477(cell migration)//GO:0035089(establishment of apical/basal cell polarity)//GO:0090091(positive regulation of extracellular matrix disassembly)//GO:0007043(cell…
Jun	ENSRNOG00000026293	protein_coding	chr5:114011188-114014277	79.9304	113.406	0.0214	down	24516	-	RGD:2943|Ensembl:ENSRNOG00000026293	5	5q34.1	Jun proto-oncogene, AP-1 transcription factor subunit	rno04010(MAPK signaling pathway)//rno04012(ErbB signaling pathway)//rno04024(cAMP signaling pathway)//rno04310(Wnt signaling pathway)//rno04380(Osteoclast differentiation)//rno04510(Focal adhesion)//rno04620(Toll-like receptor signaling pathway)//rno04660(T cell receptor signaling pathway)//rno04662(B cell receptor signaling pathway)//rno04668(TNF signaling pathway)//rno04722(Neurotrophin signali…	GO:0000790(nuclear chromatin)//GO:0017053(transcriptional repressor complex)//GO:0005719(nuclear euchromatin)//GO:0005829(cytosol)//GO:0005667(transcription factor complex)//GO:0005654(nucleoplasm)//GO:0005634(nucleus)	GO:0003700(transcription factor activity, sequence-specific DNA binding)//GO:0000978(RNA polymerase II core promoter proximal region sequence-specific DNA binding)//GO:0008134(transcription factor binding)//GO:0003705(transcription factor activity, RNA polymerase II distal enhancer sequence-specific binding)//GO:0005096(GTPase activator activity)//GO:0003713(transcription coactivator activity)//G…	GO:0043923(positive regulation by host of viral transcription)//GO:0043066(negative regulation of apoptotic process)//GO:0045893(positive regulation of transcription, DNA-templated)//GO:1902895(positive regulation of pri-miRNA transcription from RNA polymerase II promoter)//GO:0008285(negative regulation of cell proliferation)//GO:0000122(negative regulation of transcription from RNA polymerase I…
Casp3	ENSRNOG00000010475	protein_coding	chr16:48845011-48863204	26.8421	19.3847	0.0214	up	25402	Lice|Yama	RGD:2275|Ensembl:ENSRNOG00000010475	16	16q11	caspase 3	rno04010(MAPK signaling pathway)//rno04115(p53 signaling pathway)//rno04210(Apoptosis)//rno04650(Natural killer cell mediated cytotoxicity)//rno04668(TNF signaling pathway)//rno04726(Serotonergic synapse)//rno04932(Non-alcoholic fatty liver disease (NAFLD))//rno04933(AGE-RAGE signaling pathway in diabetic complications)//rno05010(Alzheimer's disease)//rno05012(Parkinson's disease)//rno05014(Amyot…	GO:0031264(death-inducing signaling complex)//GO:0005634(nucleus)//GO:0045121(membrane raft)//GO:0005737(cytoplasm)//GO:0005829(cytosol)	GO:0008233(peptidase activity)//GO:0002020(protease binding)//GO:0004197(cysteine-type endopeptidase activity)//GO:0032403(protein complex binding)//GO:0097200(cysteine-type endopeptidase activity involved in execution phase of apoptosis)//GO:0004861(cyclin-dependent protein serine/threonine kinase inhibitor activity)//GO:0004190(aspartic-type endopeptidase activity)//GO:0016005(phospholipase A2 …	GO:0045165(cell fate commitment)//GO:0030218(erythrocyte differentiation)//GO:0045736(negative regulation of cyclin-dependent protein serine/threonine kinase activity)//GO:0009611(response to wounding)//GO:0048011(neurotrophin TRK receptor signaling pathway)//GO:0043066(negative regulation of apoptotic process)//GO:0071407(cellular response to organic cyclic compound)//GO:0006508(proteolysis)//GO…
Sorbs1	ENSRNOG00000015658	protein_coding	chr1:259376932-259484569	3.71974	1.82571	0.0211	up	686098	SH3P12	RGD:1586598|Ensembl:ENSRNOG00000015658	1	1q53	sorbin and SH3 domain containing 1	rno03320(PPAR signaling pathway)//rno04520(Adherens junction)//rno04910(Insulin signaling pathway)	GO:0005886(plasma membrane)//GO:0005924(cell-substrate adherens junction)//GO:0016363(nuclear matrix)//GO:0016020(membrane)//GO:0005575(cellular_component)//GO:0001725(stress fiber)//GO:0005829(cytosol)//GO:0005813(centrosome)//GO:0045121(membrane raft)//GO:0005925(focal adhesion)//GO:0005913(cell-cell adherens junction)//GO:0005654(nucleoplasm)//GO:0005899(insulin receptor complex)//GO:0005634(n…	GO:0003674(molecular_function)//GO:0019901(protein kinase binding)//GO:0008134(transcription factor binding)//GO:0005515(protein binding)//GO:0005070(SH3/SH2 adaptor activity)//GO:0005158(insulin receptor binding)	GO:0042594(response to starvation)//GO:0046326(positive regulation of glucose import)//GO:0015758(glucose transport)//GO:0033993(response to lipid)//GO:1904608(response to monosodium L-glutamate)//GO:0008286(insulin receptor signaling pathway)//GO:0014823(response to activity)//GO:0007015(actin filament organization)//GO:0045725(positive regulation of glycogen biosynthetic process)//GO:0043149(st…
Myl4	ENSRNOG00000050675	protein_coding	chr10:92628355-92638100	10.4824	4.86313	0.02095	up	688228	-	RGD:1591197|Ensembl:ENSRNOG00000050675	10	-	myosin, light chain 4	rno04260(Cardiac muscle contraction)//rno04261(Adrenergic signaling in cardiomyocytes)	GO:0031672(A band)//GO:0016459(myosin complex)	GO:0003785(actin monomer binding)//GO:0051015(actin filament binding)//GO:0005509(calcium ion binding)	GO:0002026(regulation of the force of heart contraction)//GO:0032781(positive regulation of ATPase activity)//GO:0060048(cardiac muscle contraction)
Tle1	ENSRNOG00000005882	protein_coding	chr5:88546567-88629491	11.123	16.8709	0.0209	down	362533	-	RGD:1309237|Ensembl:ENSRNOG00000005882	5	5q31	transducin like enhancer of split 1		GO:0005730(nucleolus)//GO:0005667(transcription factor complex)//GO:0005634(nucleus)//GO:0005737(cytoplasm)//GO:0005829(cytosol)	GO:0008134(transcription factor binding)//GO:0003682(chromatin binding)//GO:0001106(RNA polymerase II transcription corepressor activity)//GO:0003714(transcription corepressor activity)//GO:0042802(identical protein binding)	GO:0010628(positive regulation of gene expression)//GO:0045892(negative regulation of transcription, DNA-templated)//GO:2000811(negative regulation of anoikis)//GO:0000122(negative regulation of transcription from RNA polymerase II promoter)//GO:0006357(regulation of transcription from RNA polymerase II promoter)//GO:0043124(negative regulation of I-kappaB kinase/NF-kappaB signaling)//GO:0006355(…
Endov	ENSRNOG00000003699	protein_coding	chr10:108630822-108646677	13.086	21.7274	0.0208	down	498029	-	RGD:1562414|Ensembl:ENSRNOG00000003699	10	10q32.3	endonuclease V		GO:0005730(nucleolus)//GO:0005737(cytoplasm)	GO:0003727(single-stranded RNA binding)//GO:0000287(magnesium ion binding)//GO:0016888(endodeoxyribonuclease activity, producing 5'-phosphomonoesters)//GO:0043566(structure-specific DNA binding)//GO:0004519(endonuclease activity)//GO:0016891(endoribonuclease activity, producing 5'-phosphomonoesters)	GO:0090502(RNA phosphodiester bond hydrolysis, endonucleolytic)//GO:0090305(nucleic acid phosphodiester bond hydrolysis)//GO:0006281(DNA repair)
Tspoap1	ENSRNOG00000007957	protein_coding	chr10:75055019-75076434	1.32566	2.36485	0.02075	down	287609	Bzrap1	RGD:708563|Ensembl:ENSRNOG00000007957	10	10q26	TSPO associated protein 1		GO:0005739(mitochondrion)//GO:0005737(cytoplasm)	GO:0030156(benzodiazepine receptor binding)
Pafah1b3	ENSRNOG00000020481	protein_coding	chr1:82163594-82166363	9.66417	4.87288	0.02075	up	114113	-	RGD:620333|Ensembl:ENSRNOG00000020481	1	1q21	platelet-activating factor acetylhydrolase 1b, catalytic subunit 3	rno00565(Ether lipid metabolism)//rno01100(Metabolic pathways)	GO:0016020(membrane)//GO:0070062(extracellular exosome)//GO:0005737(cytoplasm)//GO:0005829(cytosol)	GO:0047179(platelet-activating factor acetyltransferase activity)//GO:0046982(protein heterodimerization activity)//GO:0042802(identical protein binding)//GO:0003847(1-alkyl-2-acetylglycerophosphocholine esterase activity)	GO:0007420(brain development)//GO:0016042(lipid catabolic process)//GO:0007283(spermatogenesis)
Mtor	ENSRNOG00000010153	protein_coding	chr4:147514119-147592699	37.5557	46.604	0.0206	down	24703	-	RGD:3531|Ensembl:ENSRNOG00000010153	4	4q42	Raf-1 proto-oncogene, serine/threonine kinase	rno04010(MAPK signaling pathway)//rno04012(ErbB signaling pathway)//rno04014(Ras signaling pathway)//rno04015(Rap1 signaling pathway)//rno04022(cGMP-PKG signaling pathway)//rno04024(cAMP signaling pathway)//rno04062(Chemokine signaling pathway)//rno04068(FoxO signaling pathway)//rno04071(Sphingolipid signaling pathway)//rno04072(Phospholipase D signaling pathway)//rno04151(PI3K-Akt signaling path…	GO:0005886(plasma membrane)//GO:0005794(Golgi apparatus)//GO:0005829(cytosol)//GO:0005739(mitochondrion)//GO:0031143(pseudopodium)//GO:0005634(nucleus)//GO:0005737(cytoplasm)	GO:0004674(protein serine/threonine kinase activity)//GO:0031434(mitogen-activated protein kinase kinase binding)//GO:0005524(ATP binding)//GO:0017016(Ras GTPase binding)//GO:0046982(protein heterodimerization activity)//GO:0004709(MAP kinase kinase kinase activity)//GO:0042802(identical protein binding)//GO:0031267(small GTPase binding)//GO:0046872(metal ion binding)//GO:0005515(protein binding)…	GO:0071550(death-inducing signaling complex assembly)//GO:0001678(cellular glucose homeostasis)//GO:0048011(neurotrophin TRK receptor signaling pathway)//GO:0008285(negative regulation of cell proliferation)//GO:0043066(negative regulation of apoptotic process)//GO:0031333(negative regulation of protein complex assembly)//GO:0035994(response to muscle stretch)//GO:0030878(thyroid gland developmen…
Esr1	ENSRNOG00000019358	protein_coding	chr1:41192823-41594799	1.56472	0.137879	0.0202	up	24890	ER-alpha|Esr|RNESTROR	RGD:2581|Ensembl:ENSRNOG00000019358|Vega:OTTRNOG00000001366	1	1q12	estrogen receptor 1	rno04915(Estrogen signaling pathway)//rno04917(Prolactin signaling pathway)//rno04919(Thyroid hormone signaling pathway)//rno04961(Endocrine and other factor-regulated calcium reabsorption)//rno05205(Proteoglycans in cancer)	GO:0005886(plasma membrane)//GO:0048471(perinuclear region of cytoplasm)//GO:0043204(perikaryon)//GO:0000790(nuclear chromatin)//GO:0043005(neuron projection)//GO:0035327(transcriptionally active chromatin)//GO:0043234(protein complex)//GO:0005794(Golgi apparatus)//GO:0005739(mitochondrion)//GO:0030315(T-tubule)//GO:0005634(nucleus)//GO:0005737(cytoplasm)//GO:0043195(terminal bouton)	GO:0003700(transcription factor activity, sequence-specific DNA binding)//GO:0000978(RNA polymerase II core promoter proximal region sequence-specific DNA binding)//GO:0008134(transcription factor binding)//GO:0038052(RNA polymerase II transcription factor activity, estrogen-activated sequence-specific DNA binding)//GO:0001046(core promoter sequence-specific DNA binding)//GO:0001223(transcription…	GO:0071392(cellular response to estradiol stimulus)//GO:0008209(androgen metabolic process)//GO:0008584(male gonad development)//GO:0046697(decidualization)//GO:0046325(negative regulation of glucose import)//GO:0007204(positive regulation of cytosolic calcium ion concentration)//GO:0071168(protein localization to chromatin)//GO:0060750(epithelial cell proliferation involved in mammary gland duct…
Slc34a3	ENSRNOG00000010451	protein_coding	chr3:2448380-2453933	0.384249	1.15903	0.02015	down	246234	-	RGD:708551|Ensembl:ENSRNOG00000010451	3	3p13	solute carrier family 34 member 3		GO:0016021(integral component of membrane)//GO:0031526(brush border membrane)//GO:0016324(apical plasma membrane)//GO:0005903(brush border)//GO:0031410(cytoplasmic vesicle)	GO:0005315(inorganic phosphate transmembrane transporter activity)//GO:0005436(sodium:phosphate symporter activity)//GO:0015321(sodium-dependent phosphate transmembrane transporter activity)	GO:0035725(sodium ion transmembrane transport)//GO:0030643(cellular phosphate ion homeostasis)//GO:0032026(response to magnesium ion)//GO:0031667(response to nutrient levels)//GO:0035435(phosphate ion transmembrane transport)//GO:0044341(sodium-dependent phosphate transport)//GO:0006814(sodium ion transport)//GO:0006817(phosphate ion transport)
Rnf180	ENSRNOG00000043329	protein_coding	chr2:35718888-35870578	0.826754	0.171818	0.02015	up	685384	-	RGD:1595064	2	2q13	ring finger protein 180		GO:0016021(integral component of membrane)//GO:0031227(intrinsic component of endoplasmic reticulum membrane)	GO:0008270(zinc ion binding)//GO:0031624(ubiquitin conjugating enzyme binding)//GO:0061630(ubiquitin protein ligase activity)	GO:0050790(regulation of catalytic activity)//GO:0032436(positive regulation of proteasomal ubiquitin-dependent protein catabolic process)//GO:0031398(positive regulation of protein ubiquitination)//GO:0000209(protein polyubiquitination)//GO:1901360(organic cyclic compound metabolic process)//GO:0042415(norepinephrine metabolic process)//GO:0042428(serotonin metabolic process)//GO:0030534(adult b…
Nsmf	ENSRNOG00000008810	protein_coding	chr3:2262252-2270995	12.3068	18.7208	0.02005	down	117536	Jac|Jacob|Nelf	RGD:619819|Ensembl:ENSRNOG00000008810	3	3p13	NMDA receptor synaptonuclear signaling and neuronal migration factor		GO:0045202(synapse)//GO:0030863(cortical cytoskeleton)//GO:0043204(perikaryon)//GO:0005635(nuclear envelope)//GO:0031965(nuclear membrane)//GO:0016020(membrane)//GO:0030425(dendrite)//GO:0005575(cellular_component)//GO:0005719(nuclear euchromatin)//GO:0043005(neuron projection)//GO:0014069(postsynaptic density)//GO:0016363(nuclear matrix)//GO:0030054(cell junction)//GO:0097440(apical dendrite)//G…	GO:0003674(molecular_function)//GO:0005515(protein binding)//GO:0048306(calcium-dependent protein binding)	GO:0071230(cellular response to amino acid stimulus)//GO:0048814(regulation of dendrite morphogenesis)//GO:0071371(cellular response to gonadotropin stimulus)//GO:0048168(regulation of neuronal synaptic plasticity)//GO:2001222(regulation of neuron migration)//GO:2001224(positive regulation of neuron migration)//GO:0035307(positive regulation of protein dephosphorylation)//GO:0043523(regulation of…
Tlk1	ENSRNOG00000009300	protein_coding	chr3:57318794-57389901	1.24667	0.548196	0.02005	up	311118	-	RGD:1310370|Ensembl:ENSRNOG00000060572	3	3q21	tousled-like kinase 1		GO:0005634(nucleus)	GO:0004672(protein kinase activity)//GO:0005524(ATP binding)//GO:0004674(protein serine/threonine kinase activity)	GO:0035556(intracellular signal transduction)//GO:0006468(protein phosphorylation)//GO:0001672(regulation of chromatin assembly or disassembly)//GO:0006886(intracellular protein transport)
Lilrc2	ENSRNOG00000058087	protein_coding	chr1:63679768-63684189	21.516	12.5833	0.02005	up	690906	-	RGD:1589872|Ensembl:ENSRNOG00000058087	1	1q12	leukocyte immunoglobulin-like receptor, subfamily C, member 2	rno04380(Osteoclast differentiation)	GO:0016021(integral component of membrane)
Serpinb2	ENSRNOG00000002460	protein_coding	chr13:27449933-27463010	1.10877	0.08088	0.0199	up	60325	Pai2a	RGD:621823|Ensembl:ENSRNOG00000002460	13	13p13	serpin family B member 2	rno04610(Complement and coagulation cascades)	GO:0005615(extracellular space)//GO:0005737(cytoplasm)	GO:0004867(serine-type endopeptidase inhibitor activity)	GO:0010951(negative regulation of endopeptidase activity)//GO:0042060(wound healing)//GO:0043066(negative regulation of apoptotic process)
Ret	ENSRNOG00000014751	protein_coding	chr4:150202057-150244372	3.09661	5.10704	0.01975	down	24716	-	RGD:3556|Ensembl:ENSRNOG00000014751	4	4q42	ret proto-oncogene	rno04144(Endocytosis)//rno05200(Pathways in cancer)//rno05216(Thyroid cancer)//rno05230(Central carbon metabolism in cancer)	GO:0005886(plasma membrane)//GO:0005887(integral component of plasma membrane)//GO:0043235(receptor complex)//GO:0010008(endosome membrane)//GO:0030425(dendrite)//GO:0030424(axon)//GO:0043231(intracellular membrane-bounded organelle)//GO:0045121(membrane raft)//GO:0005769(early endosome)//GO:0005737(cytoplasm)//GO:0043025(neuronal cell body)	GO:0005524(ATP binding)//GO:0005515(protein binding)//GO:0005509(calcium ion binding)//GO:0004714(transmembrane receptor protein tyrosine kinase activity)	GO:0010976(positive regulation of neuron projection development)//GO:0001838(embryonic epithelial tube formation)//GO:0007169(transmembrane receptor protein tyrosine kinase signaling pathway)//GO:0007158(neuron cell-cell adhesion)//GO:0010628(positive regulation of gene expression)//GO:0061146(Peyer's patch morphogenesis)//GO:0030182(neuron differentiation)//GO:0045893(positive regulation of tran…
Flt3	ENSRNOG00000054764	protein_coding	chr12:9360671-9436570	0.949295	0.36697	0.0196	up	140635	-	RGD:61308|Ensembl:ENSRNOG00000054764	12	12p11	fms-related tyrosine kinase 3	rno04060(Cytokine-cytokine receptor interaction)//rno04640(Hematopoietic cell lineage)//rno05200(Pathways in cancer)//rno05202(Transcriptional misregulation in cancer)//rno05221(Acute myeloid leukemia)//rno05230(Central carbon metabolism in cancer)	GO:0005886(plasma membrane)//GO:0009986(cell surface)//GO:0016020(membrane)//GO:0043234(protein complex)//GO:0009897(external side of plasma membrane)//GO:0005829(cytosol)//GO:0016021(integral component of membrane)//GO:0005783(endoplasmic reticulum)//GO:0005634(nucleus)//GO:0005737(cytoplasm)	GO:0004896(cytokine receptor activity)//GO:0004713(protein tyrosine kinase activity)//GO:0031625(ubiquitin protein ligase binding)//GO:0032403(protein complex binding)//GO:0004672(protein kinase activity)//GO:0004714(transmembrane receptor protein tyrosine kinase activity)//GO:0043548(phosphatidylinositol 3-kinase binding)//GO:0000166(nucleotide binding)//GO:0016301(kinase activity)//GO:0005515(p…	GO:0007169(transmembrane receptor protein tyrosine kinase signaling pathway)//GO:1902715(positive regulation of interferon-gamma secretion)//GO:0016310(phosphorylation)//GO:0071345(cellular response to cytokine stimulus)//GO:0035726(common myeloid progenitor cell proliferation)//GO:0019882(antigen processing and presentation)//GO:0097028(dendritic cell differentiation)//GO:2001184(positive regula…
Dmc1	ENSRNOG00000013807	protein_coding	chr7:120796216-120839577	1.77252	3.50143	0.01925	down	362960	Dmc1h	RGD:1307611|Ensembl:ENSRNOG00000013807	7	7q34	DNA meiotic recombinase 1		GO:0000794(condensed nuclear chromosome)//GO:0005654(nucleoplasm)//GO:0005634(nucleus)//GO:0000781(chromosome, telomeric region)//GO:0005694(chromosome)	GO:0000150(recombinase activity)//GO:0005524(ATP binding)//GO:0004520(endodeoxyribonuclease activity)//GO:0003697(single-stranded DNA binding)//GO:0000400(four-way junction DNA binding)//GO:0008094(DNA-dependent ATPase activity)//GO:0003690(double-stranded DNA binding)	GO:0001556(oocyte maturation)//GO:0007131(reciprocal meiotic recombination)//GO:0007286(spermatid development)//GO:0010212(response to ionizing radiation)//GO:0042148(strand invasion)//GO:0000730(DNA recombinase assembly)//GO:0006312(mitotic recombination)//GO:0007276(gamete generation)//GO:0001541(ovarian follicle development)//GO:0007141(male meiosis I)//GO:0007283(spermatogenesis)//GO:0007129(…
Cox6a2	ENSRNOG00000019851	protein_coding	chr1:199624036-199624783	16.923	7.34456	0.0191	up	25278	COX6AH	RGD:2385|Ensembl:ENSRNOG00000019851	1	1q36	cytochrome c oxidase subunit 6A2	rno00190(Oxidative phosphorylation)//rno01100(Metabolic pathways)//rno04260(Cardiac muscle contraction)//rno04932(Non-alcoholic fatty liver disease (NAFLD))//rno05010(Alzheimer's disease)//rno05012(Parkinson's disease)//rno05016(Huntington's disease)	GO:0005751(mitochondrial respiratory chain complex IV)//GO:0005739(mitochondrion)	GO:0004129(cytochrome-c oxidase activity)	GO:1902600(hydrogen ion transmembrane transport)
Spag1	ENSRNOG00000010078	protein_coding	chr7:74994604-75054293	1.81284	3.35249	0.01905	down	315033	-	RGD:1310702|Ensembl:ENSRNOG00000010078	7	7q22	sperm associated antigen 1		GO:0005654(nucleoplasm)//GO:0015630(microtubule cytoskeleton)//GO:0005737(cytoplasm)	GO:0005525(GTP binding)//GO:0016787(hydrolase activity)	GO:0070286(axonemal dynein complex assembly)//GO:0007338(single fertilization)
Ankle1	ENSRNOG00000017156	protein_coding	chr16:19800462-19803796	0.161544	0.89963	0.01905	down	361122	Ankrd41|RGD1308184	RGD:1308184|Ensembl:ENSRNOG00000017156	16	16p14	ankyrin repeat and LEM domain containing 1
Catsperg1	ENSRNOG00000060693	protein_coding	chr1:88131553-88162583	1.92293	3.41718	0.0189	down	292767	Catsperg|RGD1310942	RGD:1310942|Ensembl:ENSRNOG00000060693	1	1q21	catsper channel auxiliary subunit gamma 1		GO:0036128(CatSper complex)//GO:0097228(sperm principal piece)
LOC102553861	ENSRNOG00000045973	protein_coding	chr15:36327720-36472346	7.52935	2.82654	0.0188	up	102553861	-	RGD:7500593	15	-	granzyme-like protein 1-like		GO:0043231(intracellular membrane-bounded organelle)//GO:0005737(cytoplasm)	GO:0004252(serine-type endopeptidase activity)	GO:0006955(immune response)//GO:0016485(protein processing)
Mlip	ENSRNOG00000005934	protein_coding	chr8:84434783-84632817	6.15193	0	0.01875	up	681849	-	RGD:1590513|Ensembl:ENSRNOG00000005934|Vega:OTTRNOG00000000133	8	-	muscular LMNA-interacting protein		GO:0031981(nuclear lumen)//GO:0005634(nucleus)//GO:0016605(PML body)//GO:0005635(nuclear envelope)	GO:0001191(transcriptional repressor activity, RNA polymerase II transcription factor binding)	GO:0010614(negative regulation of cardiac muscle hypertrophy)//GO:0000122(negative regulation of transcription from RNA polymerase II promoter)
RGD1563888	ENSRNOG00000001554	protein_coding	chr11:17076979-17130120	15.027	25.0916	0.0186	down	360692	-	RGD:1563888|Ensembl:ENSRNOG00000001554	11	11q11	similar to DNA segment, Chr 16, ERATO Doi 472, expressed
Arntl	ENSRNOG00000014448	protein_coding	chr1:178039062-178137465	7.08812	11.275	0.0186	down	29657	Bmal1	RGD:62003|Ensembl:ENSRNOG00000014448	1	1q34	aryl hydrocarbon receptor nuclear translocator-like	rno04710(Circadian rhythm)//rno04728(Dopaminergic synapse)//rno05168(Herpes simplex infection)	GO:0033391(chromatoid body)//GO:0043231(intracellular membrane-bounded organelle)//GO:0005667(transcription factor complex)//GO:0005737(cytoplasm)//GO:0016605(PML body)//GO:0005654(nucleoplasm)//GO:0005634(nucleus)//GO:0016604(nuclear body)	GO:0070888(E-box binding)//GO:0017162(aryl hydrocarbon receptor binding)//GO:0003700(transcription factor activity, sequence-specific DNA binding)//GO:0043565(sequence-specific DNA binding)//GO:0001047(core promoter binding)//GO:0046982(protein heterodimerization activity)//GO:0051879(Hsp90 protein binding)//GO:0001190(transcriptional activator activity, RNA polymerase II transcription factor bin…	GO:0000060(protein import into nucleus, translocation)//GO:0032922(circadian regulation of gene expression)//GO:0042176(regulation of protein catabolic process)//GO:2000772(regulation of cellular senescence)//GO:0051775(response to redox state)//GO:0007283(spermatogenesis)//GO:0032007(negative regulation of TOR signaling)//GO:2000323(negative regulation of glucocorticoid receptor signaling pathwa…
Hsf4	ENSRNOG00000015253	protein_coding	chr19:37226185-37231912	1.3575	3.07805	0.01855	down	291960	-	RGD:1310808|Ensembl:ENSRNOG00000015253|Vega:OTTRNOG00000000728	19	19q11	heat shock transcription factor 4		GO:0005654(nucleoplasm)//GO:0005634(nucleus)	GO:0019903(protein phosphatase binding)//GO:0001227(transcriptional repressor activity, RNA polymerase II transcription regulatory region sequence-specific binding)//GO:0003700(transcription factor activity, sequence-specific DNA binding)//GO:0043565(sequence-specific DNA binding)//GO:0000977(RNA polymerase II regulatory region sequence-specific DNA binding)//GO:0001228(transcriptional activator …	GO:0008284(positive regulation of cell proliferation)//GO:0051260(protein homooligomerization)//GO:0048468(cell development)//GO:0033169(histone H3-K9 demethylation)//GO:0045597(positive regulation of cell differentiation)//GO:0001654(eye development)//GO:0045892(negative regulation of transcription, DNA-templated)//GO:0007601(visual perception)//GO:0000122(negative regulation of transcription fr…
Fam161b	ENSRNOG00000011112	protein_coding	chr6:108061062-108076186	0.683592	1.78438	0.0185	down	314311	RGD1309058	RGD:1309058|Ensembl:ENSRNOG00000011112	6	6q31	family with sequence similarity 161, member B
Exoc3l1	ENSRNOG00000015641	protein_coding	chr19:37245269-37250919	7.15348	11.4408	0.01845	down	291961	Exoc3l|RGD1311132	RGD:1311132|Ensembl:ENSRNOG00000015641	19	19q11	exocyst complex component 3-like 1		GO:0000145(exocyst)//GO:0030141(secretory granule)	GO:0000149(SNARE binding)	GO:0006887(exocytosis)//GO:0030072(peptide hormone secretion)//GO:0051601(exocyst localization)
Fam46a	ENSRNOG00000010240	protein_coding	chr8:92937738-92942076	5.89211	3.40017	0.01835	up	300870	RGD1311381	RGD:1311381|Ensembl:ENSRNOG00000010240	8	8q31	family with sequence similarity 46, member A			GO:0044822(poly(A) RNA binding)	GO:0010468(regulation of gene expression)//GO:0030193(regulation of blood coagulation)
Trim39	ENSRNOG00000000785	protein_coding	chr20:2500688-2514546	24.8096	41.1983	0.0181	down	309591	Rnf23	RGD:1303115|Ensembl:ENSRNOG00000000785|Vega:OTTRNOG00000001486	20	20p12	tripartite motif-containing 39		GO:0005622(intracellular)//GO:0005739(mitochondrion)//GO:0005829(cytosol)	GO:0008270(zinc ion binding)//GO:0016874(ligase activity)//GO:0042802(identical protein binding)	GO:2001235(positive regulation of apoptotic signaling pathway)//GO:2000059(negative regulation of protein ubiquitination involved in ubiquitin-dependent protein catabolic process)//GO:0006915(apoptotic process)//GO:0016567(protein ubiquitination)
Myc	ENSRNOG00000004500	protein_coding	chr7:102586312-102591240	81.9581	47.0826	0.0181	up	24577	RNCMYC|c-myc|mMyc	RGD:3130|Ensembl:ENSRNOG00000004500	7	7q33	myelocytomatosis oncogene	rno04010(MAPK signaling pathway)//rno04012(ErbB signaling pathway)//rno04110(Cell cycle)//rno04151(PI3K-Akt signaling pathway)//rno04310(Wnt signaling pathway)//rno04350(TGF-beta signaling pathway)//rno04390(Hippo signaling pathway)//rno04550(Signaling pathways regulating pluripotency of stem cells)//rno04630(Jak-STAT signaling pathway)//rno04919(Thyroid hormone signaling pathway)//rno05161(Hepat…	GO:0048471(perinuclear region of cytoplasm)//GO:0043234(protein complex)//GO:0030424(axon)//GO:0005719(nuclear euchromatin)//GO:0005819(spindle)//GO:0005739(mitochondrion)//GO:0016604(nuclear body)//GO:0005730(nucleolus)//GO:0005654(nucleoplasm)//GO:0005634(nucleus)//GO:0005737(cytoplasm)	GO:0031625(ubiquitin protein ligase binding)//GO:0046982(protein heterodimerization activity)//GO:0000987(core promoter proximal region sequence-specific DNA binding)//GO:0032403(protein complex binding)//GO:0003700(transcription factor activity, sequence-specific DNA binding)//GO:0043565(sequence-specific DNA binding)//GO:0000979(RNA polymerase II core promoter sequence-specific DNA binding)//GO…	GO:0044336(canonical Wnt signaling pathway involved in negative regulation of apoptotic process)//GO:2001022(positive regulation of response to DNA damage stimulus)//GO:0009611(response to wounding)//GO:0006848(pyruvate transport)//GO:0071322(cellular response to carbohydrate stimulus)//GO:0006006(glucose metabolic process)//GO:0010629(negative regulation of gene expression)//GO:0030728(ovulation…
Ptprn	ENSRNOG00000019587	protein_coding	chr9:82446632-82461903	1.64027	3.2487	0.01805	down	116660	ICA512|Ia-2	RGD:620777|Ensembl:ENSRNOG00000019587	9	9q33	protein tyrosine phosphatase, receptor type, N	rno04940(Type I diabetes mellitus)	GO:0030658(transport vesicle membrane)//GO:0043679(axon terminus)//GO:0016021(integral component of membrane)//GO:0043204(perikaryon)//GO:0005768(endosome)//GO:0016020(membrane)//GO:0005794(Golgi apparatus)//GO:0005886(plasma membrane)//GO:0045202(synapse)//GO:0008021(synaptic vesicle)//GO:0030054(cell junction)//GO:0030141(secretory granule)//GO:0043025(neuronal cell body)	GO:0030507(spectrin binding)//GO:0051020(GTPase binding)//GO:0004725(protein tyrosine phosphatase activity)	GO:0001553(luteinization)//GO:0009749(response to glucose)//GO:0019221(cytokine-mediated signaling pathway)//GO:0051591(response to cAMP)//GO:0000302(response to reactive oxygen species)//GO:0030073(insulin secretion)//GO:1990502(dense core granule maturation)//GO:0035773(insulin secretion involved in cellular response to glucose stimulus)//GO:0043627(response to estrogen)//GO:0032868(response to…
Fastkd1	ENSRNOG00000024335	protein_coding	chr3:55925598-55951584	5.59398	8.91604	0.01805	down	311112	RGD1563531	RGD:1563531|Ensembl:ENSRNOG00000024335	3	3q21	FAST kinase domains 1		GO:0005739(mitochondrion)	GO:0004672(protein kinase activity)//GO:0044822(poly(A) RNA binding)	GO:0006468(protein phosphorylation)
Tm4sf1	ENSRNOG00000015812	protein_coding	chr2:147382865-147392062	14.3532	8.86158	0.01805	up	295061	-	RGD:1309652|Ensembl:ENSRNOG00000015812	2	2q31	transmembrane 4 L six family member 1		GO:0016021(integral component of membrane)//GO:0005887(integral component of plasma membrane)
LOC103694872	ENSRNOG00000028356	protein_coding	chr20:13665030-13667333	2.60526	0.803253	0.01795	up	103694872	-	RGD:9377836|Ensembl:ENSRNOG00000053231	Un	-	coiled-coil-helix-coiled-coil-helix domain-containing protein 10, mitochondrial
Plekhg5	ENSRNOG00000022694	protein_coding	chr5:169244777-169288309	4.35229	7.03537	0.0179	down	310999	Tech	RGD:1303132|Ensembl:ENSRNOG00000022694	5	5q36	pleckstrin homology and RhoGEF domain containing G5	rno05200(Pathways in cancer)	GO:0030139(endocytic vesicle)//GO:0005886(plasma membrane)//GO:0030027(lamellipodium)//GO:0048471(perinuclear region of cytoplasm)//GO:0005737(cytoplasm)//GO:0005911(cell-cell junction)	GO:0005089(Rho guanyl-nucleotide exchange factor activity)//GO:0004871(signal transducer activity)//GO:0005515(protein binding)	GO:0043542(endothelial cell migration)//GO:0043123(positive regulation of I-kappaB kinase/NF-kappaB signaling)//GO:0043547(positive regulation of GTPase activity)//GO:0035023(regulation of Rho protein signal transduction)//GO:0035767(endothelial cell chemotaxis)//GO:0007165(signal transduction)
LOC24906	ENSRNOG00000002820	protein_coding	chr10:43871612-43880055	37.5988	24.5174	0.01785	up	24906	DMT-1	RGD:3683|Ensembl:ENSRNOG00000002820	10	10q22	RoBo-1		GO:0005576(extracellular region)		GO:0046849(bone remodeling)
Capn13	ENSRNOG00000032375	protein_coding	chr6:24579621-24676524	1.29765	0.318628	0.0178	up	362701	CANP 13	RGD:1562682|Ensembl:ENSRNOG00000032375	6	6q13	calpain 13		GO:0005737(cytoplasm)	GO:0004198(calcium-dependent cysteine-type endopeptidase activity)//GO:0005509(calcium ion binding)	GO:0006508(proteolysis)
Zfp655	ENSRNOG00000060129	protein_coding	chr12:11127753-11144754	1.73327	0.706452	0.01775	up	360764	RGD1309158|Znf655	RGD:1309158|Ensembl:ENSRNOG00000060129|Vega:OTTRNOG00000000684	12	12p11	zinc finger protein 655		GO:0005730(nucleolus)//GO:0005634(nucleus)//GO:0005737(cytoplasm)	GO:0003674(molecular_function)//GO:0046872(metal ion binding)//GO:0003676(nucleic acid binding)//GO:0003700(transcription factor activity, sequence-specific DNA binding)	GO:0006355(regulation of transcription, DNA-templated)//GO:2000134(negative regulation of G1/S transition of mitotic cell cycle)
Mapt	ENSRNOG00000005133	protein_coding	chr10:92288909-92386517	9.65617	14.8549	0.0177	down	29477	Mtapt|RNPTAU|Tau|pTau	RGD:69329|Ensembl:ENSRNOG00000005133|Vega:OTTRNOG00000002190	10	10q32.1	microtubule-associated protein tau	rno04010(MAPK signaling pathway)//rno05010(Alzheimer's disease)	GO:0005886(plasma membrane)//GO:0034399(nuclear periphery)//GO:0005874(microtubule)//GO:0005930(axoneme)//GO:0043005(neuron projection)//GO:0045298(tubulin complex)//GO:0030425(dendrite)//GO:0030424(axon)//GO:0005829(cytosol)//GO:0014069(postsynaptic density)//GO:0005875(microtubule associated complex)//GO:0036464(cytoplasmic ribonucleoprotein granule)//GO:0015630(microtubule cytoskeleton)//GO:00…	GO:0019904(protein domain specific binding)//GO:0032403(protein complex binding)//GO:0034185(apolipoprotein binding)//GO:0019901(protein kinase binding)//GO:0019899(enzyme binding)//GO:0017124(SH3 domain binding)//GO:0071813(lipoprotein particle binding)//GO:0051721(protein phosphatase 2A binding)//GO:0008017(microtubule binding)//GO:0005515(protein binding)//GO:0051879(Hsp90 protein binding)	GO:0032387(negative regulation of intracellular transport)//GO:0031116(positive regulation of microtubule polymerization)//GO:0008631(intrinsic apoptotic signaling pathway in response to oxidative stress)//GO:0030182(neuron differentiation)//GO:0006915(apoptotic process)//GO:0000226(microtubule cytoskeleton organization)//GO:0007584(response to nutrient)//GO:0047497(mitochondrion transport along …
Doc2g	ENSRNOG00000018029	protein_coding	chr1:219250264-219253788	0.738181	2.35236	0.01765	down	293654	Doc2gp	RGD:1307473|Ensembl:ENSRNOG00000018029	1	1q42	double C2-like domains, gamma		GO:0005886(plasma membrane)//GO:0098793(presynapse)	GO:0005544(calcium-dependent phospholipid binding)//GO:0019905(syntaxin binding)//GO:0005509(calcium ion binding)//GO:0030276(clathrin binding)	GO:0048791(calcium ion-regulated exocytosis of neurotransmitter)//GO:0017158(regulation of calcium ion-dependent exocytosis)//GO:0006906(vesicle fusion)
Duxbl1	ENSRNOG00000025408	protein_coding	chr16:3754967-3765917	0.633887	1.56188	0.01765	down	306226	Duxbl|RGD1311053	RGD:1311053|Ensembl:ENSRNOG00000025408|Vega:OTTRNOG00000001756	16	16p16	double homeobox B-like 1		GO:0005634(nucleus)	GO:0000976(transcription regulatory region sequence-specific DNA binding)//GO:0003677(DNA binding)	GO:0045944(positive regulation of transcription from RNA polymerase II promoter)//GO:0008283(cell proliferation)//GO:0010468(regulation of gene expression)//GO:0045580(regulation of T cell differentiation)
Hr	ENSRNOG00000011427	protein_coding	chr15:52241800-52261276	1.47356	0.732774	0.01765	up	60563	-	RGD:620634|Ensembl:ENSRNOG00000011427	15	15p11	hair growth associated		GO:0005654(nucleoplasm)//GO:0000118(histone deacetylase complex)//GO:0016604(nuclear body)	GO:0042826(histone deacetylase binding)//GO:0046966(thyroid hormone receptor binding)//GO:0016491(oxidoreductase activity)//GO:0046872(metal ion binding)//GO:0003714(transcription corepressor activity)//GO:0042809(vitamin D receptor binding)//GO:0003677(DNA binding)	GO:0055114(oxidation-reduction process)//GO:0045892(negative regulation of transcription, DNA-templated)//GO:0043433(negative regulation of sequence-specific DNA binding transcription factor activity)//GO:0006351(transcription, DNA-templated)//GO:0051291(protein heterooligomerization)
RGD1561143	ENSRNOG00000046184	protein_coding	chr12:21866076-21923281	5.56102	2.35348	0.0176	up	304382	-	RGD:1561143|Ensembl:ENSRNOG00000046184	12	12q12	similar to cell surface receptor FDFACT		GO:0005887(integral component of plasma membrane)	GO:0042288(MHC class I protein binding)	GO:0007169(transmembrane receptor protein tyrosine kinase signaling pathway)
Adcy2	ENSRNOG00000032150	protein_coding	chr1:37507275-37698390	6.94557	10.9832	0.01745	down	81636	AC2	RGD:619965|Ensembl:ENSRNOG00000032150	1	-	adenylate cyclase 2 (brain)	rno00230(Purine metabolism)//rno04015(Rap1 signaling pathway)//rno04020(Calcium signaling pathway)//rno04022(cGMP-PKG signaling pathway)//rno04024(cAMP signaling pathway)//rno04062(Chemokine signaling pathway)//rno04072(Phospholipase D signaling pathway)//rno04114(Oocyte meiosis)//rno04211(Longevity regulating pathway - mammal)//rno04213(Longevity regulating pathway - multiple species)//rno04261(…	GO:0005886(plasma membrane)//GO:0005887(integral component of plasma membrane)//GO:0016020(membrane)//GO:0030425(dendrite)//GO:0043234(protein complex)//GO:0016021(integral component of membrane)//GO:0045121(membrane raft)//GO:0005622(intracellular)//GO:0005737(cytoplasm)	GO:0008179(adenylate cyclase binding)//GO:0005524(ATP binding)//GO:0046982(protein heterodimerization activity)//GO:0000287(magnesium ion binding)//GO:0031683(G-protein beta/gamma-subunit complex binding)//GO:0000166(nucleotide binding)//GO:0030145(manganese ion binding)//GO:0004016(adenylate cyclase activity)//GO:0005515(protein binding)	GO:0007189(adenylate cyclase-activating G-protein coupled receptor signaling pathway)//GO:0019933(cAMP-mediated signaling)//GO:0006171(cAMP biosynthetic process)//GO:0007193(adenylate cyclase-inhibiting G-protein coupled receptor signaling pathway)//GO:0007188(adenylate cyclase-modulating G-protein coupled receptor signaling pathway)//GO:0035556(intracellular signal transduction)//GO:1904322(cell…
Prr5l	ENSRNOG00000004666	protein_coding	chr3:91291874-91370167	5.6808	9.56159	0.01735	down	362171	Protor-2|Protor2|RGD1309969	RGD:1309969|Ensembl:ENSRNOG00000004666	3	3q31	proline rich 5 like		GO:0005739(mitochondrion)//GO:0031932(TORC2 complex)//GO:0005575(cellular_component)	GO:0003674(molecular_function)//GO:0031625(ubiquitin protein ligase binding)	GO:0009968(negative regulation of signal transduction)//GO:0010762(regulation of fibroblast migration)//GO:0038203(TORC2 signaling)//GO:0014068(positive regulation of phosphatidylinositol 3-kinase signaling)//GO:0001933(negative regulation of protein phosphorylation)//GO:0008150(biological_process)//GO:0001934(positive regulation of protein phosphorylation)
Tmem2	ENSRNOG00000012782	protein_coding	chr1:239398042-239474931	60.8432	92.0656	0.01715	down	309400	-	RGD:1307941|Ensembl:ENSRNOG00000012782	1	1q51	transmembrane protein 2		GO:0016021(integral component of membrane)//GO:0070062(extracellular exosome)
Prss53	ENSRNOG00000026040	protein_coding	chr1:199331786-199336451	0.961483	2.48877	0.01715	down	499270	Pol3s|RGD1311277|RGD1566127	RGD:1566127|Ensembl:ENSRNOG00000026040	1	1q36	protease, serine, 53		GO:0005737(cytoplasm)	GO:0004252(serine-type endopeptidase activity)	GO:0006508(proteolysis)
Coro6	ENSRNOG00000014496	protein_coding	chr10:62691952-62699723	4.32379	7.67781	0.0171	down	245982	-	RGD:708560|Ensembl:ENSRNOG00000014496	10	10q26	coronin 6		GO:0015629(actin cytoskeleton)	GO:0051015(actin filament binding)	GO:0030036(actin cytoskeleton organization)
Pan2	ENSRNOG00000032441	protein_coding	chr7:2718699-2736157	8.39018	12.8447	0.01695	down	408200	Usp52	RGD:1303301|Ensembl:ENSRNOG00000032441	7	7q11	PAN2 poly(A) specific ribonuclease subunit	rno03018(RNA degradation)	GO:0000932(cytoplasmic mRNA processing body)//GO:0005634(nucleus)//GO:0005575(cellular_component)//GO:0031251(PAN complex)	GO:0003674(molecular_function)//GO:0003676(nucleic acid binding)//GO:0004535(poly(A)-specific ribonuclease activity)//GO:0000175(3'-5'-exoribonuclease activity)	GO:0006397(mRNA processing)//GO:0090503(RNA phosphodiester bond hydrolysis, exonucleolytic)//GO:0010606(positive regulation of cytoplasmic mRNA processing body assembly)//GO:0008150(biological_process)//GO:0000289(nuclear-transcribed mRNA poly(A) tail shortening)
Gzmb	ENSRNOG00000049976	protein_coding	chr15:35413792-35417316	28.8494	43.8325	0.01695	down	171528	RNKP-1	RGD:620018|Ensembl:ENSRNOG00000049976	15	15p12	granzyme B	rno04650(Natural killer cell mediated cytotoxicity)//rno04940(Type I diabetes mellitus)//rno05202(Transcriptional misregulation in cancer)//rno05320(Autoimmune thyroid disease)//rno05330(Allograft rejection)//rno05332(Graft-versus-host disease)	GO:0016020(membrane)//GO:0043231(intracellular membrane-bounded organelle)//GO:0005769(early endosome)//GO:0044194(cytolytic granule)//GO:0005737(cytoplasm)	GO:0008236(serine-type peptidase activity)//GO:0005515(protein binding)//GO:0004252(serine-type endopeptidase activity)	GO:0019835(cytolysis)//GO:0060545(positive regulation of necroptotic process)//GO:0010942(positive regulation of cell death)//GO:0001913(T cell mediated cytotoxicity)//GO:0008626(granzyme-mediated apoptotic signaling pathway)//GO:0042267(natural killer cell mediated cytotoxicity)//GO:0016485(protein processing)//GO:0006508(proteolysis)//GO:0006955(immune response)//GO:0006915(apoptotic process)
LOC679087	ENSRNOG00000055292	protein_coding	chr5:25725682-25728311	1.66381	3.47331	0.01695	down	679087	-	RGD:1593040|Ensembl:ENSRNOG00000055292	5	-	similar to swan			GO:0000166(nucleotide binding)//GO:0003676(nucleic acid binding)
AABR07005844.1	ENSRNOG00000034038	protein_coding	chr1:203160322-203228318	3.64769	7.23417	0.01665	down
Spred3	ENSRNOG00000051915	protein_coding	chr1:88103718-88112683	11.1898	18.3881	0.01665	down	308478	RGD1311713	RGD:1311713|Ensembl:ENSRNOG00000051915|Vega:OTTRNOG00000000699	1	1q21	sprouty-related, EVH1 domain containing 3		GO:0016020(membrane)//GO:0005886(plasma membrane)	GO:0005173(stem cell factor receptor binding)	GO:0009966(regulation of signal transduction)//GO:0000188(inactivation of MAPK activity)//GO:0007275(multicellular organism development)
Lman2l	ENSRNOG00000015699	protein_coding	chr9:42999228-43022999	18.0693	28.2752	0.0166	down	301343	-	RGD:1311393	9	9q21	lectin, mannose-binding 2-like		GO:0005794(Golgi apparatus)//GO:0016021(integral component of membrane)//GO:0005789(endoplasmic reticulum membrane)//GO:0016020(membrane)		GO:0015031(protein transport)
Nupr1l1	ENSRNOG00000019206	protein_coding	chr1:194767473-194769524	4.30481	10.566	0.0166	down
Upk3b	ENSRNOG00000023686	protein_coding	chr12:23676151-23682381	4.6385	0.143226	0.0166	up	360790	RGD1309615	RGD:1309615|Ensembl:ENSRNOG00000023686	12	12q12	uroplakin 3B		GO:0016021(integral component of membrane)//GO:0070062(extracellular exosome)		GO:0010629(negative regulation of gene expression)//GO:0046325(negative regulation of glucose import)
Chodl	ENSRNOG00000001915	protein_coding	chr11:17538062-17560296	0.302448	0.91318	0.0165	down	288289	-	RGD:1309885|Ensembl:ENSRNOG00000001915	11	11q11	chondrolectin		GO:0016021(integral component of membrane)//GO:0048471(perinuclear region of cytoplasm)//GO:0005737(cytoplasm)	GO:0005540(hyaluronic acid binding)	GO:0010975(regulation of neuron projection development)
Paxbp1	ENSRNOG00000002036	protein_coding	chr11:31185472-31213787	13.9412	21.1687	0.01645	down	681004	Gcfc1	RGD:1584739|Ensembl:ENSRNOG00000002036	11	11q11	PAX3 and PAX7 binding protein 1		GO:0005634(nucleus)//GO:0005829(cytosol)	GO:0008134(transcription factor binding)//GO:0000978(RNA polymerase II core promoter proximal region sequence-specific DNA binding)//GO:0001078(transcriptional repressor activity, RNA polymerase II core promoter proximal region sequence-specific binding)	GO:0031062(positive regulation of histone methylation)//GO:2000288(positive regulation of myoblast proliferation)//GO:0014842(regulation of skeletal muscle satellite cell proliferation)//GO:0045944(positive regulation of transcription from RNA polymerase II promoter)
Chordc1	ENSRNOG00000026643	protein_coding	chr8:17421556-17446165	11.685	17.8508	0.01645	down	315447	CHP-1	RGD:1304679|Ensembl:ENSRNOG00000026643	8	8q12	cysteine and histidine rich domain containing 1			GO:0005524(ATP binding)//GO:0043531(ADP binding)//GO:0051879(Hsp90 protein binding)//GO:0008270(zinc ion binding)//GO:0005509(calcium ion binding)	GO:0061077(chaperone-mediated protein folding)//GO:0010824(regulation of centrosome duplication)//GO:2000299(negative regulation of Rho-dependent protein serine/threonine kinase activity)//GO:1900034(regulation of cellular response to heat)
Casp12	ENSRNOG00000033434	protein_coding	chr8:2659864-2686160	18.5082	29.469	0.0164	down	156117	-	RGD:621758|Ensembl:ENSRNOG00000033434	8	8q11	caspase 12	rno04141(Protein processing in endoplasmic reticulum)//rno04210(Apoptosis)//rno05010(Alzheimer's disease)//rno05014(Amyotrophic lateral sclerosis (ALS))//rno05020(Prion diseases)//rno05161(Hepatitis B)	GO:0005829(cytosol)//GO:0043231(intracellular membrane-bounded organelle)//GO:0072557(IPAF inflammasome complex)//GO:0097169(AIM2 inflammasome complex)//GO:0072559(NLRP3 inflammasome complex)//GO:0005783(endoplasmic reticulum)//GO:0005634(nucleus)	GO:0002020(protease binding)//GO:0097153(cysteine-type endopeptidase activity involved in apoptotic process)//GO:0004175(endopeptidase activity)//GO:0008234(cysteine-type peptidase activity)//GO:0005515(protein binding)//GO:0004197(cysteine-type endopeptidase activity)	GO:0010041(response to iron(III) ion)//GO:0050727(regulation of inflammatory response)//GO:0097193(intrinsic apoptotic signaling pathway)//GO:0009409(response to cold)//GO:0006508(proteolysis)//GO:0043065(positive regulation of apoptotic process)//GO:0030968(endoplasmic reticulum unfolded protein response)//GO:0097264(self proteolysis)//GO:0043280(positive regulation of cysteine-type endopeptidas…
Mrvi1	ENSRNOG00000017767	protein_coding	chr1:175681959-175796040	2.70757	1.53258	0.0163	up	308899	-	RGD:1309828|Ensembl:ENSRNOG00000017767	1	1q33	murine retrovirus integration site 1 homolog	rno04022(cGMP-PKG signaling pathway)//rno04270(Vascular smooth muscle contraction)	GO:0016021(integral component of membrane)		GO:0019934(cGMP-mediated signaling)//GO:0060087(relaxation of vascular smooth muscle)//GO:0045986(negative regulation of smooth muscle contraction)
Hsp90aa1	ENSRNOG00000059714	protein_coding	chr6:135107270-135112775	10.8839	17.4857	0.01625	down	299331	Hsp86|Hsp90|Hspca	RGD:631409|Ensembl:ENSRNOG00000059714	6	6q32	heat shock protein 90, alpha (cytosolic), class A member 1	rno04141(Protein processing in endoplasmic reticulum)//rno04151(PI3K-Akt signaling pathway)//rno04612(Antigen processing and presentation)//rno04621(NOD-like receptor signaling pathway)//rno04914(Progesterone-mediated oocyte maturation)//rno04915(Estrogen signaling pathway)//rno05200(Pathways in cancer)//rno05215(Prostate cancer)	GO:0048471(perinuclear region of cytoplasm)//GO:0097226(sperm mitochondrial sheath)//GO:0043005(neuron projection)//GO:0005765(lysosomal membrane)//GO:0097524(sperm plasma membrane)//GO:0031526(brush border membrane)//GO:0042470(melanosome)//GO:0032587(ruffle membrane)//GO:0005737(cytoplasm)//GO:0043209(myelin sheath)//GO:0016020(membrane)//GO:0016323(basolateral plasma membrane)//GO:0036126(sper…	GO:0042826(histone deacetylase binding)//GO:0004713(protein tyrosine kinase activity)//GO:0023026(MHC class II protein complex binding)//GO:0032564(dATP binding)//GO:0030235(nitric-oxide synthase regulator activity)//GO:0001948(glycoprotein binding)//GO:0048156(tau protein binding)//GO:0002135(CTP binding)//GO:0042802(identical protein binding)//GO:0016887(ATPase activity)//GO:0051082(unfolded pr…	GO:0042220(response to cocaine)//GO:0009651(response to salt stress)//GO:0033160(positive regulation of protein import into nucleus, translocation)//GO:0006457(protein folding)//GO:0009409(response to cold)//GO:0061741(chaperone-mediated protein transport involved in chaperone-mediated autophagy)//GO:0031396(regulation of protein ubiquitination)//GO:0051131(chaperone-mediated protein complex asse…
Tdp2	ENSRNOG00000018246	protein_coding	chr17:42229641-42241066	25.1667	37.9105	0.0162	down	498749	Ttrap	RGD:1560342|Ensembl:ENSRNOG00000018246	17	17p11	tyrosyl-DNA phosphodiesterase 2		GO:0005730(nucleolus)//GO:0045171(intercellular bridge)//GO:0005634(nucleus)//GO:0016605(PML body)//GO:0005737(cytoplasm)	GO:0000287(magnesium ion binding)//GO:0070260(5'-tyrosyl-DNA phosphodiesterase activity)//GO:0030145(manganese ion binding)//GO:0036317(tyrosyl-RNA phosphodiesterase activity)//GO:0003697(single-stranded DNA binding)//GO:0004518(nuclease activity)	GO:0006302(double-strand break repair)//GO:0090305(nucleic acid phosphodiester bond hydrolysis)
Hsf1	ENSRNOG00000021732	protein_coding	chr7:117538522-117565478	17.0274	25.914	0.0162	down	79245	-	RGD:620913|Ensembl:ENSRNOG00000021732	7	7q34	heat shock transcription factor 1	rno05134(Legionellosis)	GO:0000792(heterochromatin)//GO:0043234(protein complex)//GO:0005654(nucleoplasm)//GO:0000791(euchromatin)//GO:0005634(nucleus)//GO:0005737(cytoplasm)//GO:0045120(pronucleus)	GO:0000978(RNA polymerase II core promoter proximal region sequence-specific DNA binding)//GO:0097677(STAT family protein binding)//GO:0043565(sequence-specific DNA binding)//GO:0000979(RNA polymerase II core promoter sequence-specific DNA binding)//GO:0003682(chromatin binding)//GO:0001078(transcriptional repressor activity, RNA polymerase II core promoter proximal region sequence-specific bindi…	GO:0071392(cellular response to estradiol stimulus)//GO:0071230(cellular response to amino acid stimulus)//GO:1901652(response to peptide)//GO:0010628(positive regulation of gene expression)//GO:0070301(cellular response to hydrogen peroxide)//GO:0007283(spermatogenesis)//GO:1901215(negative regulation of neuron death)//GO:1902512(positive regulation of apoptotic DNA fragmentation)//GO:0008285(ne…
Rab5a	ENSRNOG00000057056	protein_coding	chr14:72889037-72970329	10.2568	17.1339	0.0162	down	64633	-	RGD:620936	9	9q11	RAB5A, member RAS oncogene family	rno04014(Ras signaling pathway)//rno04144(Endocytosis)//rno04145(Phagosome)//rno04962(Vasopressin-regulated water reabsorption)//rno05014(Amyotrophic lateral sclerosis (ALS))//rno05146(Amoebiasis)//rno05152(Tuberculosis)	GO:0048471(perinuclear region of cytoplasm)//GO:0043005(neuron projection)//GO:0001726(ruffle)//GO:0005765(lysosomal membrane)//GO:0042470(melanosome)//GO:0030670(phagocytic vesicle membrane)//GO:0005737(cytoplasm)//GO:0043195(terminal bouton)//GO:0005768(endosome)//GO:0045335(phagocytic vesicle)//GO:0015629(actin cytoskeleton)//GO:0030424(axon)//GO:0005811(lipid particle)//GO:0008021(synaptic ve…	GO:0019001(guanyl nucleotide binding)//GO:0003924(GTPase activity)//GO:0005525(GTP binding)//GO:0051021(GDP-dissociation inhibitor binding)//GO:0019003(GDP binding)	GO:0006897(endocytosis)//GO:0048169(regulation of long-term neuronal synaptic plasticity)//GO:0048227(plasma membrane to endosome transport)//GO:0014911(positive regulation of smooth muscle cell migration)//GO:0030100(regulation of endocytosis)//GO:0051036(regulation of endosome size)//GO:2000286(receptor internalization involved in canonical Wnt signaling pathway)//GO:0051489(regulation of filop…
Slc25a23	ENSRNOG00000047781	protein_coding	chr9:9988054-10001962	1.9267	0.725557	0.01615	up	301113	-	RGD:1588586|Ensembl:ENSRNOG00000047781	9	9q11	solute carrier family 25 member 23		GO:0005743(mitochondrial inner membrane)//GO:0005739(mitochondrion)//GO:0016021(integral component of membrane)	GO:0003735(structural constituent of ribosome)//GO:0005509(calcium ion binding)	GO:0043457(regulation of cellular respiration)//GO:0051282(regulation of sequestering of calcium ion)//GO:0006412(translation)//GO:0002082(regulation of oxidative phosphorylation)//GO:0055085(transmembrane transport)//GO:0051503(adenine nucleotide transport)//GO:0097274(urea homeostasis)//GO:0071277(cellular response to calcium ion)
Mapre3	ENSRNOG00000008961	protein_coding	chr6:26878743-26889882	10.3996	17.1478	0.01605	down	298848	-	RGD:1359297|Ensembl:ENSRNOG00000008961	6	6q14	microtubule-associated protein, RP/EB family, member 3		GO:0005874(microtubule)//GO:0005881(cytoplasmic microtubule)//GO:0048471(perinuclear region of cytoplasm)//GO:0030496(midbody)//GO:0035371(microtubule plus-end)//GO:0005737(cytoplasm)//GO:0015630(microtubule cytoskeleton)	GO:0008017(microtubule binding)//GO:0005515(protein binding)	GO:1903033(positive regulation of microtubule plus-end binding)//GO:0007067(mitotic nuclear division)//GO:0051301(cell division)//GO:0045737(positive regulation of cyclin-dependent protein serine/threonine kinase activity)//GO:0045893(positive regulation of transcription, DNA-templated)
Phf1	ENSRNOG00000000480	protein_coding	chr20:5526960-5531941	53.2854	88.668	0.01595	down	294287	Tctex3	RGD:1303205|Ensembl:ENSRNOG00000000480|Vega:OTTRNOG00000001953	20	20p12	PHD finger protein 1		GO:0035098(ESC/E(Z) complex)//GO:0005654(nucleoplasm)//GO:0005634(nucleus)//GO:0035861(site of double-strand break)	GO:0008270(zinc ion binding)//GO:0003682(chromatin binding)//GO:0005515(protein binding)//GO:0035064(methylated histone binding)	GO:0061087(positive regulation of histone H3-K27 methylation)//GO:0031060(regulation of histone methylation)//GO:0061086(negative regulation of histone H3-K27 methylation)//GO:0008150(biological_process)//GO:0006974(cellular response to DNA damage stimulus)
Ttyh1	ENSRNOG00000032699	protein_coding	chr1:73734623-73753128	1.23254	0.0822111	0.0159	up	292597	-	RGD:1310103|Ensembl:ENSRNOG00000032699	1	1q12	tweety family member 1		GO:0031527(filopodium membrane)//GO:0032433(filopodium tip)//GO:0030868(smooth endoplasmic reticulum membrane)//GO:0034707(chloride channel complex)	GO:0072320(volume-sensitive chloride channel activity)//GO:0005509(calcium ion binding)	GO:1902476(chloride transmembrane transport)//GO:0006821(chloride transport)//GO:0044070(regulation of anion transport)//GO:0046847(filopodium assembly)//GO:0007067(mitotic nuclear division)//GO:0016337(single organismal cell-cell adhesion)//GO:0031589(cell-substrate adhesion)
Dnah1	ENSRNOG00000026914	protein_coding	chr16:7345977-7408265	3.2833	5.00087	0.0156	down	171339	Dnahc1|RGD1311110	RGD:621795|Ensembl:ENSRNOG00000026914	16	16p16	dynein, axonemal, heavy chain 1	rno05016(Huntington's disease)	GO:0036126(sperm flagellum)//GO:0036156(inner dynein arm)//GO:0005858(axonemal dynein complex)//GO:0005737(cytoplasm)//GO:0005874(microtubule)	GO:0005524(ATP binding)//GO:0016887(ATPase activity)//GO:0003777(microtubule motor activity)	GO:0003351(epithelial cilium movement)//GO:0060294(cilium movement involved in cell motility)//GO:0036159(inner dynein arm assembly)//GO:0003341(cilium movement)//GO:0030317(sperm motility)
Duoxa2	ENSRNOG00000017805	protein_coding	chr3:114236717-114240086	3.47575	0.792949	0.0156	up	499879	RGD1560628	RGD:1560628|Ensembl:ENSRNOG00000017805	3	3q35	dual oxidase maturation factor 2	rno04918(Thyroid hormone synthesis)	GO:0016020(membrane)//GO:0016021(integral component of membrane)//GO:0005789(endoplasmic reticulum membrane)		GO:0015031(protein transport)//GO:2000609(regulation of thyroid hormone generation)//GO:0050727(regulation of inflammatory response)//GO:0042743(hydrogen peroxide metabolic process)
Fa2h	ENSRNOG00000018950	protein_coding	chr19:43545377-43596801	0.87408	0.0826116	0.0152	up	307855	RGD1310347|Wdr59	RGD:1310347|Ensembl:ENSRNOG00000018950	19	19q12	fatty acid 2-hydroxylase		GO:0005783(endoplasmic reticulum)//GO:0016021(integral component of membrane)//GO:0005789(endoplasmic reticulum membrane)	GO:0005506(iron ion binding)//GO:0020037(heme binding)//GO:0080132(fatty acid alpha-hydroxylase activity)	GO:0055114(oxidation-reduction process)//GO:0042634(regulation of hair cycle)//GO:0042127(regulation of cell proliferation)//GO:0032287(peripheral nervous system myelin maintenance)//GO:0006631(fatty acid metabolic process)//GO:0030258(lipid modification)//GO:0032286(central nervous system myelin maintenance)//GO:0001949(sebaceous gland cell differentiation)//GO:0006633(fatty acid biosynthetic pr…
Adm	ENSRNOG00000027030	protein_coding	chr1:175445087-175447259	29.4888	18.8597	0.0151	up	25026	Ap|H39316|RATAP	RGD:2047|Ensembl:ENSRNOG00000027030	1	1q33	adrenomedullin		GO:0005615(extracellular space)//GO:0005737(cytoplasm)	GO:0031700(adrenomedullin receptor binding)//GO:0005515(protein binding)//GO:0005179(hormone activity)	GO:0042594(response to starvation)//GO:0060670(branching involved in labyrinthine layer morphogenesis)//GO:0008209(androgen metabolic process)//GO:0050829(defense response to Gram-negative bacterium)//GO:0019731(antibacterial humoral response)//GO:0006171(cAMP biosynthetic process)//GO:0007204(positive regulation of cytosolic calcium ion concentration)//GO:0009611(response to wounding)//GO:003081…
Pigl	ENSRNOG00000003070	protein_coding	chr10:48773827-48831855	5.54714	10.115	0.0149	down	192263	-	RGD:620437|Ensembl:ENSRNOG00000003070	10	10q23	phosphatidylinositol glycan anchor biosynthesis, class L	rno00563(Glycosylphosphatidylinositol(GPI)-anchor biosynthesis)//rno01100(Metabolic pathways)	GO:0005783(endoplasmic reticulum)//GO:0016021(integral component of membrane)		GO:0006506(GPI anchor biosynthetic process)
Gpr88	ENSRNOG00000026953	protein_coding	chr2:219258346-219262901	1.36064	0.532505	0.0149	up	64443	-	RGD:61921|Ensembl:ENSRNOG00000026953	2	2q41	G-protein coupled receptor 88		GO:0005887(integral component of plasma membrane)	GO:0004930(G-protein coupled receptor activity)	GO:0007626(locomotory behavior)//GO:0007186(G-protein coupled receptor signaling pathway)//GO:0007166(cell surface receptor signaling pathway)//GO:0019228(neuronal action potential)//GO:0050885(neuromuscular process controlling balance)
Eci1	ENSRNOG00000008843	protein_coding	chr10:13797561-13810913	39.5743	24.2995	0.01485	up	29740	Dci	RGD:61892|Ensembl:ENSRNOG00000008843	10	10q12	enoyl-CoA delta isomerase 1	rno00071(Fatty acid degradation)	GO:0005743(mitochondrial inner membrane)//GO:0005739(mitochondrion)//GO:0005759(mitochondrial matrix)//GO:0070062(extracellular exosome)	GO:0003824(catalytic activity)//GO:0042802(identical protein binding)//GO:0004165(dodecenoyl-CoA delta-isomerase activity)	GO:0006635(fatty acid beta-oxidation)
[truncated: 458 more rows]

## Sheet: Table S7
Table S7 The Gene and FPKM values of DEGs between Model and XCD group with significantly expression.
GENE	Model1	Model2	Model3	XCD1	XCD2	XCD3
Steap1	0.659379	1.06862	1.44354	2.79497	5.8947	0.605541
Tmcc2	48.977	38.2651	57.2401	21.4107	21.6227	21.0583
Cplx1	2.03529	1.39437	1.6617	0.223529	0.656577	0.684367
Dr1	18.8809	12.4551	4.12614	0.361257	0.387275	0.380613
Ccl7	81.1945	51.2095	59.2924	152.679	305.62	522.383
Rtn4ip1	5.72197	9.24066	5.29665	2.15165	1.99107	4.58832
Tap2	21.1842	16.2162	20.5255	10.7242	10.1166	11.9578
Tap1	343.856	405.951	284.343	172.231	215.481	261.099
Phf1	91.6697	106.604	95.6829	60.3094	37.5613	61.9855
Syngap1	5.04383	4.12864	2.55837	3.5316	2.23199	1.60758
Mapk14	42.9309	39.979	40.6401	33.9242	33.5484	26.0107
Cdkn1a	144.273	109.672	106.519	83.2637	70.182	89.7469
Pim1	87.6992	60.2181	79.4603	55.599	43.6642	49.8959
Egr2	2.73204	1.121	2.47608	3.72684	4.78916	3.92265
Acacb	1.48437	2.10747	1.95192	3.16261	7.34291	2.97553
Ubd	304.973	400.595	249.152	118.483	250.803	243.977
Trim39	48.6046	44.3667	32.6235	30.728	23.6332	20.0677
Lst1	69.2649	72.3009	104.456	135.51	167.706	345.96
[truncated: 730 more rows]

## Sheet: Table  S8
Table S8 Analysis results of 57 target genes' PPI Network.
[truncated: 58 more rows]

[truncated: 2 more sheets: Table S9, Table S10]
